# Supplementary material for: Age, income, and the discounting of delayed and probabilistic rewards
Source: Front Psychol. 2026 Jun 12;17:1765142. doi: 10.3389/fpsyg.2026.1765142 (PMC13308517; doi:10.3389/fpsyg.2026.1765142)
Supplement: Supplementary file 1 [file Data_Sheet_1.xlsx]

## Sheet: Supplementary Data
Column		Description	Value & Coding
A	ID	Participant Number	-
B	Age (in years)	Participant's Age in Years	-
C	Income	Annual Household Income	1 = <$30K; 2 = $30K-$50K; 3 = $50K-$80K; 4 = $80K-$100K; 5 = >$100K
D	Education	Years of Education	5 = Some grade school 12 = Graduated from high school or completed GED 14 = Some college 16 = Graduated from college 18 = Any post-graduate or professional school
E	Gender	Participant's Self-Reported Gender	0 = Male; 1 = Female
F	Anxiety	Score on the Anxiety Scale from Hospital Anxiety and Depression Scale	Range: 0 - 21
G	Depression	Score on the Depression Scale from Hospital Anxiety and Depression Scale	Range: 0 - 21
H	Distress	Total score from the Hospital Anxiety and Depression Scale	Range: 0 - 42
I	Health	Participant's Self-Reported Health Status	1 = Poor; 2 = Fair; 3 = Good; 4 = Very good; 5 = Excellent
J	Ethnicity	Participant's Self-Reported Ethnicity	0 = Hispanic or Latino; 1 = Not Hispanic or Latino
K	Race	Participant's Self-Reported Race	1 = American Indian or Alaska Native 2 = Asian or Asian American 3 = Black or African American 4 = Native Hawaiian or Pacific Islander 5 = White 6 = More than one race
L	Amount ($)	Dollar Amount of the Delayed Reward	-
M	Exp1 Delay Discounting: Delay (in months)	Delay Duration of the Delayed Reward in Months	-
	Exp2 Probability Discounting: Probability (%)	Probability of the Probabilistic Reward	-
N	RSV	Relative Subjective Value of the Delayed/Probabilistic Reward	-

## Sheet: Exp1 Delay Discounting
ID	Age (in years)	Income	Education	Gender	Anxiety	Depression	Distress	Health	Ethnicity	Race	Amount ($)	Delay (in months)	RSV
1	36	3	14	0	3	1	4	4	1	5	150	1	0.664062
1	36	3	14	0	3	1	4	4	1	5	150	3	0.117188
1	36	3	14	0	3	1	4	4	1	5	150	12	0.242188
1	36	3	14	0	3	1	4	4	1	5	150	36	0.0078125
1	36	3	14	0	3	1	4	4	1	5	150	120	0.0234375
1	36	3	14	0	3	1	4	4	1	5	2500	1	0.0078125
1	36	3	14	0	3	1	4	4	1	5	2500	3	0.0078125
1	36	3	14	0	3	1	4	4	1	5	2500	12	0.0078125
1	36	3	14	0	3	1	4	4	1	5	2500	36	0.367188
1	36	3	14	0	3	1	4	4	1	5	2500	120	0.0546875
1	36	3	14	0	3	1	4	4	1	5	30000	1	0.867188
1	36	3	14	0	3	1	4	4	1	5	30000	3	0.429688
1	36	3	14	0	3	1	4	4	1	5	30000	12	0.960938
1	36	3	14	0	3	1	4	4	1	5	30000	36	0.242188
1	36	3	14	0	3	1	4	4	1	5	30000	120	0.117188
2	35	4	12	1	13	11	24	2	1	5	150	1	0.507812
2	35	4	12	1	13	11	24	2	1	5	150	3	0.0078125
2	35	4	12	1	13	11	24	2	1	5	150	12	0.0078125
2	35	4	12	1	13	11	24	2	1	5	150	36	0.0078125
2	35	4	12	1	13	11	24	2	1	5	150	120	0.0078125
2	35	4	12	1	13	11	24	2	1	5	2500	1	0.570312
2	35	4	12	1	13	11	24	2	1	5	2500	3	0.195312
2	35	4	12	1	13	11	24	2	1	5	2500	12	0.0390625
2	35	4	12	1	13	11	24	2	1	5	2500	36	0.0390625
2	35	4	12	1	13	11	24	2	1	5	2500	120	0.0078125
2	35	4	12	1	13	11	24	2	1	5	30000	1	0.664062
2	35	4	12	1	13	11	24	2	1	5	30000	3	0.492188
2	35	4	12	1	13	11	24	2	1	5	30000	12	0.242188
2	35	4	12	1	13	11	24	2	1	5	30000	36	0.117188
2	35	4	12	1	13	11	24	2	1	5	30000	120	0.695312
3	42	2	12	1	7	10	17	3	1	5	150	1	0.992188
3	42	2	12	1	7	10	17	3	1	5	150	3	0.992188
3	42	2	12	1	7	10	17	3	1	5	150	12	0.992188
3	42	2	12	1	7	10	17	3	1	5	150	36	0.0078125
3	42	2	12	1	7	10	17	3	1	5	150	120	0.757812
3	42	2	12	1	7	10	17	3	1	5	2500	1	0.976562
3	42	2	12	1	7	10	17	3	1	5	2500	3	0.992188
3	42	2	12	1	7	10	17	3	1	5	2500	12	0.492188
3	42	2	12	1	7	10	17	3	1	5	2500	36	0.976562
3	42	2	12	1	7	10	17	3	1	5	2500	120	0.960938
3	42	2	12	1	7	10	17	3	1	5	30000	1	0.992188
3	42	2	12	1	7	10	17	3	1	5	30000	3	0.945312
3	42	2	12	1	7	10	17	3	1	5	30000	12	0.992188
3	42	2	12	1	7	10	17	3	1	5	30000	36	0.992188
3	42	2	12	1	7	10	17	3	1	5	30000	120	0.992188
4	20	3	14	1	20	12	32	2	1	5	150	1	0.117188
4	20	3	14	1	20	12	32	2	1	5	150	3	0.0859375
4	20	3	14	1	20	12	32	2	1	5	150	12	0.0078125
4	20	3	14	1	20	12	32	2	1	5	150	36	0.0234375
4	20	3	14	1	20	12	32	2	1	5	150	120	0.0078125
4	20	3	14	1	20	12	32	2	1	5	2500	1	0.0859375
4	20	3	14	1	20	12	32	2	1	5	2500	3	0.0078125
4	20	3	14	1	20	12	32	2	1	5	2500	12	0.0078125
4	20	3	14	1	20	12	32	2	1	5	2500	36	0.0078125
4	20	3	14	1	20	12	32	2	1	5	2500	120	0.0078125
4	20	3	14	1	20	12	32	2	1	5	30000	1	0.757812
4	20	3	14	1	20	12	32	2	1	5	30000	3	0.117188
4	20	3	14	1	20	12	32	2	1	5	30000	12	0.242188
4	20	3	14	1	20	12	32	2	1	5	30000	36	0.242188
4	20	3	14	1	20	12	32	2	1	5	30000	120	0.0078125
5	60	1	14	1	10	5	15	2	0	5	150	1	0.867188
5	60	1	14	1	10	5	15	2	0	5	150	3	0.492188
5	60	1	14	1	10	5	15	2	0	5	150	12	0.242188
5	60	1	14	1	10	5	15	2	0	5	150	36	0.242188
5	60	1	14	1	10	5	15	2	0	5	150	120	0.757812
5	60	1	14	1	10	5	15	2	0	5	2500	1	0.804688
5	60	1	14	1	10	5	15	2	0	5	2500	3	0.804688
5	60	1	14	1	10	5	15	2	0	5	2500	12	0.492188
5	60	1	14	1	10	5	15	2	0	5	2500	36	0.804688
5	60	1	14	1	10	5	15	2	0	5	2500	120	0.0546875
5	60	1	14	1	10	5	15	2	0	5	30000	1	0.976562
5	60	1	14	1	10	5	15	2	0	5	30000	3	0.695312
5	60	1	14	1	10	5	15	2	0	5	30000	12	0.742188
5	60	1	14	1	10	5	15	2	0	5	30000	36	0.242188
5	60	1	14	1	10	5	15	2	0	5	30000	120	0.0703125
6	31	1	12	1	12	7	19	3	0	5	150	1	0.632812
6	31	1	12	1	12	7	19	3	0	5	150	3	0.0078125
6	31	1	12	1	12	7	19	3	0	5	150	12	0.0078125
6	31	1	12	1	12	7	19	3	0	5	150	36	0.0078125
6	31	1	12	1	12	7	19	3	0	5	150	120	0.0078125
6	31	1	12	1	12	7	19	3	0	5	2500	1	0.351562
6	31	1	12	1	12	7	19	3	0	5	2500	3	0.429688
6	31	1	12	1	12	7	19	3	0	5	2500	12	0.242188
6	31	1	12	1	12	7	19	3	0	5	2500	36	0.0078125
6	31	1	12	1	12	7	19	3	0	5	2500	120	0.0078125
6	31	1	12	1	12	7	19	3	0	5	30000	1	0.242188
6	31	1	12	1	12	7	19	3	0	5	30000	3	0.148438
6	31	1	12	1	12	7	19	3	0	5	30000	12	0.367188
6	31	1	12	1	12	7	19	3	0	5	30000	36	0.0078125
6	31	1	12	1	12	7	19	3	0	5	30000	120	0.507812
7	50	1	12	1	5	0	5	4	1	5	150	1	0.617188
7	50	1	12	1	5	0	5	4	1	5	150	3	0.492188
7	50	1	12	1	5	0	5	4	1	5	150	12	0.242188
7	50	1	12	1	5	0	5	4	1	5	150	36	0.117188
7	50	1	12	1	5	0	5	4	1	5	150	120	0.0078125
7	50	1	12	1	5	0	5	4	1	5	2500	1	0.789062
7	50	1	12	1	5	0	5	4	1	5	2500	3	0.867188
7	50	1	12	1	5	0	5	4	1	5	2500	12	0.476562
7	50	1	12	1	5	0	5	4	1	5	2500	36	0.382812
7	50	1	12	1	5	0	5	4	1	5	2500	120	0.0234375
7	50	1	12	1	5	0	5	4	1	5	30000	1	0.992188
7	50	1	12	1	5	0	5	4	1	5	30000	3	0.742188
7	50	1	12	1	5	0	5	4	1	5	30000	12	0.835938
7	50	1	12	1	5	0	5	4	1	5	30000	36	0.492188
7	50	1	12	1	5	0	5	4	1	5	30000	120	0.0859375
8	21	1	14	1	12	8	20	4	1	5	150	1	0.492188
8	21	1	14	1	12	8	20	4	1	5	150	3	0.445312
8	21	1	14	1	12	8	20	4	1	5	150	12	0.429688
8	21	1	14	1	12	8	20	4	1	5	150	36	0.429688
8	21	1	14	1	12	8	20	4	1	5	150	120	0.117188
8	21	1	14	1	12	8	20	4	1	5	2500	1	0.492188
8	21	1	14	1	12	8	20	4	1	5	2500	3	0.679688
8	21	1	14	1	12	8	20	4	1	5	2500	12	0.429688
8	21	1	14	1	12	8	20	4	1	5	2500	36	0.117188
8	21	1	14	1	12	8	20	4	1	5	2500	120	0.445312
8	21	1	14	1	12	8	20	4	1	5	30000	1	0.617188
8	21	1	14	1	12	8	20	4	1	5	30000	3	0.617188
8	21	1	14	1	12	8	20	4	1	5	30000	12	0.585938
8	21	1	14	1	12	8	20	4	1	5	30000	36	0.445312
8	21	1	14	1	12	8	20	4	1	5	30000	120	0.398438
9	69	2	16	0	8	4	12	2	1	5	150	1	0.976562
9	69	2	16	0	8	4	12	2	1	5	150	3	0.492188
9	69	2	16	0	8	4	12	2	1	5	150	12	0.492188
9	69	2	16	0	8	4	12	2	1	5	150	36	0.492188
9	69	2	16	0	8	4	12	2	1	5	150	120	0.0546875
9	69	2	16	0	8	4	12	2	1	5	2500	1	0.945312
9	69	2	16	0	8	4	12	2	1	5	2500	3	0.632812
9	69	2	16	0	8	4	12	2	1	5	2500	12	0.554688
9	69	2	16	0	8	4	12	2	1	5	2500	36	0.242188
9	69	2	16	0	8	4	12	2	1	5	2500	120	0.492188
9	69	2	16	0	8	4	12	2	1	5	30000	1	0.882812
9	69	2	16	0	8	4	12	2	1	5	30000	3	0.570312
9	69	2	16	0	8	4	12	2	1	5	30000	12	0.617188
9	69	2	16	0	8	4	12	2	1	5	30000	36	0.242188
9	69	2	16	0	8	4	12	2	1	5	30000	120	0.257812
10	21	NA	16	1	10	7	17	3	0	2	150	1	0.976562
10	21	NA	16	1	10	7	17	3	0	2	150	3	0.0078125
10	21	NA	16	1	10	7	17	3	0	2	150	12	0.492188
10	21	NA	16	1	10	7	17	3	0	2	150	36	0.0078125
10	21	NA	16	1	10	7	17	3	0	2	150	120	0.0078125
10	21	NA	16	1	10	7	17	3	0	2	2500	1	0.945312
10	21	NA	16	1	10	7	17	3	0	2	2500	3	0.195312
10	21	NA	16	1	10	7	17	3	0	2	2500	12	0.117188
10	21	NA	16	1	10	7	17	3	0	2	2500	36	0.117188
10	21	NA	16	1	10	7	17	3	0	2	2500	120	0.0078125
10	21	NA	16	1	10	7	17	3	0	2	30000	1	0.929688
10	21	NA	16	1	10	7	17	3	0	2	30000	3	0.367188
10	21	NA	16	1	10	7	17	3	0	2	30000	12	0.398438
10	21	NA	16	1	10	7	17	3	0	2	30000	36	0.0234375
10	21	NA	16	1	10	7	17	3	0	2	30000	120	0.0078125
11	33	2	18	1	3	0	3	4	1	5	150	1	0.460938
11	33	2	18	1	3	0	3	4	1	5	150	3	0.570312
11	33	2	18	1	3	0	3	4	1	5	150	12	0.507812
11	33	2	18	1	3	0	3	4	1	5	150	36	0.0078125
11	33	2	18	1	3	0	3	4	1	5	150	120	0.0078125
11	33	2	18	1	3	0	3	4	1	5	2500	1	0.445312
11	33	2	18	1	3	0	3	4	1	5	2500	3	0.632812
11	33	2	18	1	3	0	3	4	1	5	2500	12	0.601562
11	33	2	18	1	3	0	3	4	1	5	2500	36	0.226562
11	33	2	18	1	3	0	3	4	1	5	2500	120	0.0859375
11	33	2	18	1	3	0	3	4	1	5	30000	1	0.820312
11	33	2	18	1	3	0	3	4	1	5	30000	3	0.882812
11	33	2	18	1	3	0	3	4	1	5	30000	12	0.164062
11	33	2	18	1	3	0	3	4	1	5	30000	36	0.0703125
11	33	2	18	1	3	0	3	4	1	5	30000	120	0.117188
12	69	1	16	0	8	7	15	4	1	5	150	1	0.507812
12	69	1	16	0	8	7	15	4	1	5	150	3	0.445312
12	69	1	16	0	8	7	15	4	1	5	150	12	0.429688
12	69	1	16	0	8	7	15	4	1	5	150	36	0.367188
12	69	1	16	0	8	7	15	4	1	5	150	120	0.242188
12	69	1	16	0	8	7	15	4	1	5	2500	1	0.289062
12	69	1	16	0	8	7	15	4	1	5	2500	3	0.289062
12	69	1	16	0	8	7	15	4	1	5	2500	12	0.273438
12	69	1	16	0	8	7	15	4	1	5	2500	36	0.273438
12	69	1	16	0	8	7	15	4	1	5	2500	120	0.273438
12	69	1	16	0	8	7	15	4	1	5	30000	1	0.226562
12	69	1	16	0	8	7	15	4	1	5	30000	3	0.210938
12	69	1	16	0	8	7	15	4	1	5	30000	12	0.257812
12	69	1	16	0	8	7	15	4	1	5	30000	36	0.117188
12	69	1	16	0	8	7	15	4	1	5	30000	120	0.226562
13	46	3	5	1	17	9	26	2	1	5	150	1	0.804688
13	46	3	5	1	17	9	26	2	1	5	150	3	0.882812
13	46	3	5	1	17	9	26	2	1	5	150	12	0.492188
13	46	3	5	1	17	9	26	2	1	5	150	36	0.0234375
13	46	3	5	1	17	9	26	2	1	5	150	120	0.117188
13	46	3	5	1	17	9	26	2	1	5	2500	1	0.492188
13	46	3	5	1	17	9	26	2	1	5	2500	3	0.289062
13	46	3	5	1	17	9	26	2	1	5	2500	12	0.242188
13	46	3	5	1	17	9	26	2	1	5	2500	36	0.195312
13	46	3	5	1	17	9	26	2	1	5	2500	120	0.0859375
13	46	3	5	1	17	9	26	2	1	5	30000	1	0.507812
13	46	3	5	1	17	9	26	2	1	5	30000	3	0.0546875
13	46	3	5	1	17	9	26	2	1	5	30000	12	0.117188
13	46	3	5	1	17	9	26	2	1	5	30000	36	0.0234375
13	46	3	5	1	17	9	26	2	1	5	30000	120	0.0078125
14	58	1	12	1	16	11	27	4	1	5	150	1	0.195312
14	58	1	12	1	16	11	27	4	1	5	150	3	0.0078125
14	58	1	12	1	16	11	27	4	1	5	150	12	0.0078125
14	58	1	12	1	16	11	27	4	1	5	150	36	0.0078125
14	58	1	12	1	16	11	27	4	1	5	150	120	0.0078125
14	58	1	12	1	16	11	27	4	1	5	2500	1	0.242188
14	58	1	12	1	16	11	27	4	1	5	2500	3	0.0078125
14	58	1	12	1	16	11	27	4	1	5	2500	12	0.0078125
14	58	1	12	1	16	11	27	4	1	5	2500	36	0.0078125
14	58	1	12	1	16	11	27	4	1	5	2500	120	0.0078125
14	58	1	12	1	16	11	27	4	1	5	30000	1	0.757812
14	58	1	12	1	16	11	27	4	1	5	30000	3	0.0078125
14	58	1	12	1	16	11	27	4	1	5	30000	12	0.0078125
14	58	1	12	1	16	11	27	4	1	5	30000	36	0.0078125
14	58	1	12	1	16	11	27	4	1	5	30000	120	0.0078125
15	32	1	12	1	9	4	13	3	1	5	150	1	0.679688
15	32	1	12	1	9	4	13	3	1	5	150	3	0.695312
15	32	1	12	1	9	4	13	3	1	5	150	12	0.945312
15	32	1	12	1	9	4	13	3	1	5	150	36	0.242188
15	32	1	12	1	9	4	13	3	1	5	150	120	0.695312
15	32	1	12	1	9	4	13	3	1	5	2500	1	0.742188
15	32	1	12	1	9	4	13	3	1	5	2500	3	0.367188
15	32	1	12	1	9	4	13	3	1	5	2500	12	0.335938
15	32	1	12	1	9	4	13	3	1	5	2500	36	0.257812
15	32	1	12	1	9	4	13	3	1	5	2500	120	0.0234375
15	32	1	12	1	9	4	13	3	1	5	30000	1	0.429688
15	32	1	12	1	9	4	13	3	1	5	30000	3	0.0546875
15	32	1	12	1	9	4	13	3	1	5	30000	12	0.0859375
15	32	1	12	1	9	4	13	3	1	5	30000	36	0.257812
15	32	1	12	1	9	4	13	3	1	5	30000	120	0.0390625
16	47	1	12	1	10	4	14	2	1	5	150	1	0.117188
16	47	1	12	1	10	4	14	2	1	5	150	3	0.0078125
16	47	1	12	1	10	4	14	2	1	5	150	12	0.0078125
16	47	1	12	1	10	4	14	2	1	5	150	36	0.0078125
16	47	1	12	1	10	4	14	2	1	5	150	120	0.0078125
16	47	1	12	1	10	4	14	2	1	5	2500	1	0.0078125
16	47	1	12	1	10	4	14	2	1	5	2500	3	0.0078125
16	47	1	12	1	10	4	14	2	1	5	2500	12	0.0078125
16	47	1	12	1	10	4	14	2	1	5	2500	36	0.0078125
16	47	1	12	1	10	4	14	2	1	5	2500	120	0.0078125
16	47	1	12	1	10	4	14	2	1	5	30000	1	0.226562
16	47	1	12	1	10	4	14	2	1	5	30000	3	0.0078125
16	47	1	12	1	10	4	14	2	1	5	30000	12	0.0078125
16	47	1	12	1	10	4	14	2	1	5	30000	36	0.0078125
16	47	1	12	1	10	4	14	2	1	5	30000	120	0.0078125
17	51	2	14	0	14	9	23	3	1	3	150	1	0.507812
17	51	2	14	0	14	9	23	3	1	3	150	3	0.242188
17	51	2	14	0	14	9	23	3	1	3	150	12	0.117188
17	51	2	14	0	14	9	23	3	1	3	150	36	0.117188
17	51	2	14	0	14	9	23	3	1	3	150	120	0.0078125
17	51	2	14	0	14	9	23	3	1	3	2500	1	0.0234375
17	51	2	14	0	14	9	23	3	1	3	2500	3	0.0078125
17	51	2	14	0	14	9	23	3	1	3	2500	12	0.0078125
17	51	2	14	0	14	9	23	3	1	3	2500	36	0.0078125
17	51	2	14	0	14	9	23	3	1	3	2500	120	0.0234375
17	51	2	14	0	14	9	23	3	1	3	30000	1	0.0546875
17	51	2	14	0	14	9	23	3	1	3	30000	3	0.0078125
17	51	2	14	0	14	9	23	3	1	3	30000	12	0.0078125
17	51	2	14	0	14	9	23	3	1	3	30000	36	0.0078125
17	51	2	14	0	14	9	23	3	1	3	30000	120	0.0078125
18	20	NA	14	1	8	3	11	4	1	2	150	1	0.992188
18	20	NA	14	1	8	3	11	4	1	2	150	3	0.992188
18	20	NA	14	1	8	3	11	4	1	2	150	12	0.992188
18	20	NA	14	1	8	3	11	4	1	2	150	36	0.992188
18	20	NA	14	1	8	3	11	4	1	2	150	120	0.960938
18	20	NA	14	1	8	3	11	4	1	2	2500	1	0.992188
18	20	NA	14	1	8	3	11	4	1	2	2500	3	0.992188
18	20	NA	14	1	8	3	11	4	1	2	2500	12	0.992188
18	20	NA	14	1	8	3	11	4	1	2	2500	36	0.992188
18	20	NA	14	1	8	3	11	4	1	2	2500	120	0.992188
18	20	NA	14	1	8	3	11	4	1	2	30000	1	0.992188
18	20	NA	14	1	8	3	11	4	1	2	30000	3	0.992188
18	20	NA	14	1	8	3	11	4	1	2	30000	12	0.992188
18	20	NA	14	1	8	3	11	4	1	2	30000	36	0.992188
18	20	NA	14	1	8	3	11	4	1	2	30000	120	0.976562
19	45	1	16	0	17	16	33	1	1	5	150	1	0.945312
19	45	1	16	0	17	16	33	1	1	5	150	3	0.960938
19	45	1	16	0	17	16	33	1	1	5	150	12	0.960938
19	45	1	16	0	17	16	33	1	1	5	150	36	0.554688
19	45	1	16	0	17	16	33	1	1	5	150	120	0.460938
19	45	1	16	0	17	16	33	1	1	5	2500	1	0.757812
19	45	1	16	0	17	16	33	1	1	5	2500	3	0.757812
19	45	1	16	0	17	16	33	1	1	5	2500	12	0.757812
19	45	1	16	0	17	16	33	1	1	5	2500	36	0.242188
19	45	1	16	0	17	16	33	1	1	5	2500	120	0.195312
19	45	1	16	0	17	16	33	1	1	5	30000	1	0.976562
19	45	1	16	0	17	16	33	1	1	5	30000	3	0.945312
19	45	1	16	0	17	16	33	1	1	5	30000	12	0.882812
19	45	1	16	0	17	16	33	1	1	5	30000	36	0.492188
19	45	1	16	0	17	16	33	1	1	5	30000	120	0.492188
20	27	5	16	1	18	6	24	5	0	5	150	1	0.0078125
20	27	5	16	1	18	6	24	5	0	5	150	3	0.0078125
20	27	5	16	1	18	6	24	5	0	5	150	12	0.0078125
20	27	5	16	1	18	6	24	5	0	5	150	36	0.757812
20	27	5	16	1	18	6	24	5	0	5	150	120	0.507812
20	27	5	16	1	18	6	24	5	0	5	2500	1	0.992188
20	27	5	16	1	18	6	24	5	0	5	2500	3	0.445312
20	27	5	16	1	18	6	24	5	0	5	2500	12	0.914062
20	27	5	16	1	18	6	24	5	0	5	2500	36	0.242188
20	27	5	16	1	18	6	24	5	0	5	2500	120	0.367188
20	27	5	16	1	18	6	24	5	0	5	30000	1	0.0078125
20	27	5	16	1	18	6	24	5	0	5	30000	3	0.992188
20	27	5	16	1	18	6	24	5	0	5	30000	12	0.0078125
20	27	5	16	1	18	6	24	5	0	5	30000	36	0.992188
20	27	5	16	1	18	6	24	5	0	5	30000	120	0.0546875
21	29	3	16	0	12	5	17	3	1	3	150	1	0.242188
21	29	3	16	0	12	5	17	3	1	3	150	3	0.492188
21	29	3	16	0	12	5	17	3	1	3	150	12	0.460938
21	29	3	16	0	12	5	17	3	1	3	150	36	0.242188
21	29	3	16	0	12	5	17	3	1	3	150	120	0.0078125
21	29	3	16	0	12	5	17	3	1	3	2500	1	0.960938
21	29	3	16	0	12	5	17	3	1	3	2500	3	0.460938
21	29	3	16	0	12	5	17	3	1	3	2500	12	0.492188
21	29	3	16	0	12	5	17	3	1	3	2500	36	0.429688
21	29	3	16	0	12	5	17	3	1	3	2500	120	0.335938
21	29	3	16	0	12	5	17	3	1	3	30000	1	0.960938
21	29	3	16	0	12	5	17	3	1	3	30000	3	0.710938
21	29	3	16	0	12	5	17	3	1	3	30000	12	0.664062
21	29	3	16	0	12	5	17	3	1	3	30000	36	0.570312
21	29	3	16	0	12	5	17	3	1	3	30000	120	0.367188
22	59	3	16	0	0	0	0	5	0	5	150	1	0.757812
22	59	3	16	0	0	0	0	5	0	5	150	3	0.242188
22	59	3	16	0	0	0	0	5	0	5	150	12	0.492188
22	59	3	16	0	0	0	0	5	0	5	150	36	0.0234375
22	59	3	16	0	0	0	0	5	0	5	150	120	0.0078125
22	59	3	16	0	0	0	0	5	0	5	2500	1	0.757812
22	59	3	16	0	0	0	0	5	0	5	2500	3	0.757812
22	59	3	16	0	0	0	0	5	0	5	2500	12	0.398438
22	59	3	16	0	0	0	0	5	0	5	2500	36	0.398438
22	59	3	16	0	0	0	0	5	0	5	2500	120	0.0078125
22	59	3	16	0	0	0	0	5	0	5	30000	1	0.976562
22	59	3	16	0	0	0	0	5	0	5	30000	3	0.757812
22	59	3	16	0	0	0	0	5	0	5	30000	12	0.476562
22	59	3	16	0	0	0	0	5	0	5	30000	36	0.242188
22	59	3	16	0	0	0	0	5	0	5	30000	120	0.0078125
23	68	2	12	0	10	7	17	3	1	5	150	1	0.914062
23	68	2	12	0	10	7	17	3	1	5	150	3	0.242188
23	68	2	12	0	10	7	17	3	1	5	150	12	0.242188
23	68	2	12	0	10	7	17	3	1	5	150	36	0.117188
23	68	2	12	0	10	7	17	3	1	5	150	120	0.0078125
23	68	2	12	0	10	7	17	3	1	5	2500	1	0.898438
23	68	2	12	0	10	7	17	3	1	5	2500	3	0.492188
23	68	2	12	0	10	7	17	3	1	5	2500	12	0.492188
23	68	2	12	0	10	7	17	3	1	5	2500	36	0.117188
23	68	2	12	0	10	7	17	3	1	5	2500	120	0.0234375
23	68	2	12	0	10	7	17	3	1	5	30000	1	0.992188
23	68	2	12	0	10	7	17	3	1	5	30000	3	0.492188
23	68	2	12	0	10	7	17	3	1	5	30000	12	0.476562
23	68	2	12	0	10	7	17	3	1	5	30000	36	0.117188
23	68	2	12	0	10	7	17	3	1	5	30000	120	0.0546875
24	52	2	18	0	7	4	11	5	1	5	150	1	0.929688
24	52	2	18	0	7	4	11	5	1	5	150	3	0.835938
24	52	2	18	0	7	4	11	5	1	5	150	12	0.835938
24	52	2	18	0	7	4	11	5	1	5	150	36	0.851562
24	52	2	18	0	7	4	11	5	1	5	150	120	0.367188
24	52	2	18	0	7	4	11	5	1	5	2500	1	0.914062
24	52	2	18	0	7	4	11	5	1	5	2500	3	0.867188
24	52	2	18	0	7	4	11	5	1	5	2500	12	0.867188
24	52	2	18	0	7	4	11	5	1	5	2500	36	0.789062
24	52	2	18	0	7	4	11	5	1	5	2500	120	0.664062
24	52	2	18	0	7	4	11	5	1	5	30000	1	0.960938
24	52	2	18	0	7	4	11	5	1	5	30000	3	0.851562
24	52	2	18	0	7	4	11	5	1	5	30000	12	0.851562
24	52	2	18	0	7	4	11	5	1	5	30000	36	0.695312
24	52	2	18	0	7	4	11	5	1	5	30000	120	0.429688
25	50	1	16	1	10	3	13	2	1	5	150	1	0.976562
25	50	1	16	1	10	3	13	2	1	5	150	3	0.554688
25	50	1	16	1	10	3	13	2	1	5	150	12	0.0703125
25	50	1	16	1	10	3	13	2	1	5	150	36	0.0703125
25	50	1	16	1	10	3	13	2	1	5	150	120	0.0703125
25	50	1	16	1	10	3	13	2	1	5	2500	1	0.773438
25	50	1	16	1	10	3	13	2	1	5	2500	3	0.554688
25	50	1	16	1	10	3	13	2	1	5	2500	12	0.304688
25	50	1	16	1	10	3	13	2	1	5	2500	36	0.101562
25	50	1	16	1	10	3	13	2	1	5	2500	120	0.0078125
25	50	1	16	1	10	3	13	2	1	5	30000	1	0.835938
25	50	1	16	1	10	3	13	2	1	5	30000	3	0.507812
25	50	1	16	1	10	3	13	2	1	5	30000	12	0.460938
25	50	1	16	1	10	3	13	2	1	5	30000	36	0.273438
25	50	1	16	1	10	3	13	2	1	5	30000	120	0.0234375
26	32	4	16	0	5	5	10	3	0	5	150	1	0.617188
26	32	4	16	0	5	5	10	3	0	5	150	3	0.601562
26	32	4	16	0	5	5	10	3	0	5	150	12	0.398438
26	32	4	16	0	5	5	10	3	0	5	150	36	0.289062
26	32	4	16	0	5	5	10	3	0	5	150	120	0.0546875
26	32	4	16	0	5	5	10	3	0	5	2500	1	0.789062
26	32	4	16	0	5	5	10	3	0	5	2500	3	0.414062
26	32	4	16	0	5	5	10	3	0	5	2500	12	0.367188
26	32	4	16	0	5	5	10	3	0	5	2500	36	0.117188
26	32	4	16	0	5	5	10	3	0	5	2500	120	0.117188
26	32	4	16	0	5	5	10	3	0	5	30000	1	0.617188
26	32	4	16	0	5	5	10	3	0	5	30000	3	0.804688
26	32	4	16	0	5	5	10	3	0	5	30000	12	0.210938
26	32	4	16	0	5	5	10	3	0	5	30000	36	0.148438
26	32	4	16	0	5	5	10	3	0	5	30000	120	0.164062
27	49	4	16	0	7	6	13	3	0	5	150	1	0.929688
27	49	4	16	0	7	6	13	3	0	5	150	3	0.460938
27	49	4	16	0	7	6	13	3	0	5	150	12	0.726562
27	49	4	16	0	7	6	13	3	0	5	150	36	0.835938
27	49	4	16	0	7	6	13	3	0	5	150	120	0.101562
27	49	4	16	0	7	6	13	3	0	5	2500	1	0.960938
27	49	4	16	0	7	6	13	3	0	5	2500	3	0.835938
27	49	4	16	0	7	6	13	3	0	5	2500	12	0.710938
27	49	4	16	0	7	6	13	3	0	5	2500	36	0.492188
27	49	4	16	0	7	6	13	3	0	5	2500	120	0.195312
27	49	4	16	0	7	6	13	3	0	5	30000	1	0.976562
27	49	4	16	0	7	6	13	3	0	5	30000	3	0.898438
27	49	4	16	0	7	6	13	3	0	5	30000	12	0.929688
27	49	4	16	0	7	6	13	3	0	5	30000	36	0.664062
27	49	4	16	0	7	6	13	3	0	5	30000	120	0.335938
28	59	1	12	0	11	9	20	3	1	5	150	1	0.914062
28	59	1	12	0	11	9	20	3	1	5	150	3	0.804688
28	59	1	12	0	11	9	20	3	1	5	150	12	0.679688
28	59	1	12	0	11	9	20	3	1	5	150	36	0.460938
28	59	1	12	0	11	9	20	3	1	5	150	120	0.242188
28	59	1	12	0	11	9	20	3	1	5	2500	1	0.960938
28	59	1	12	0	11	9	20	3	1	5	2500	3	0.929688
28	59	1	12	0	11	9	20	3	1	5	2500	12	0.929688
28	59	1	12	0	11	9	20	3	1	5	2500	36	0.835938
28	59	1	12	0	11	9	20	3	1	5	2500	120	0.742188
28	59	1	12	0	11	9	20	3	1	5	30000	1	0.960938
28	59	1	12	0	11	9	20	3	1	5	30000	3	0.945312
28	59	1	12	0	11	9	20	3	1	5	30000	12	0.960938
28	59	1	12	0	11	9	20	3	1	5	30000	36	0.726562
28	59	1	12	0	11	9	20	3	1	5	30000	120	0.804688
29	47	1	12	1	8	4	12	2	1	5	150	1	0.117188
29	47	1	12	1	8	4	12	2	1	5	150	3	0.0078125
29	47	1	12	1	8	4	12	2	1	5	150	12	0.0078125
29	47	1	12	1	8	4	12	2	1	5	150	36	0.0078125
29	47	1	12	1	8	4	12	2	1	5	150	120	0.0078125
29	47	1	12	1	8	4	12	2	1	5	2500	1	0.117188
29	47	1	12	1	8	4	12	2	1	5	2500	3	0.0078125
29	47	1	12	1	8	4	12	2	1	5	2500	12	0.0078125
29	47	1	12	1	8	4	12	2	1	5	2500	36	0.0078125
29	47	1	12	1	8	4	12	2	1	5	2500	120	0.0078125
29	47	1	12	1	8	4	12	2	1	5	30000	1	0.117188
29	47	1	12	1	8	4	12	2	1	5	30000	3	0.117188
29	47	1	12	1	8	4	12	2	1	5	30000	12	0.0234375
29	47	1	12	1	8	4	12	2	1	5	30000	36	0.0078125
29	47	1	12	1	8	4	12	2	1	5	30000	120	0.0078125
30	22	3	14	0	5	5	10	3	1	5	150	1	0.523438
30	22	3	14	0	5	5	10	3	1	5	150	3	0.539062
30	22	3	14	0	5	5	10	3	1	5	150	12	0.507812
30	22	3	14	0	5	5	10	3	1	5	150	36	0.335938
30	22	3	14	0	5	5	10	3	1	5	150	120	0.117188
30	22	3	14	0	5	5	10	3	1	5	2500	1	0.742188
30	22	3	14	0	5	5	10	3	1	5	2500	3	0.523438
30	22	3	14	0	5	5	10	3	1	5	2500	12	0.570312
30	22	3	14	0	5	5	10	3	1	5	2500	36	0.304688
30	22	3	14	0	5	5	10	3	1	5	2500	120	0.101562
30	22	3	14	0	5	5	10	3	1	5	30000	1	0.773438
30	22	3	14	0	5	5	10	3	1	5	30000	3	0.632812
30	22	3	14	0	5	5	10	3	1	5	30000	12	0.445312
30	22	3	14	0	5	5	10	3	1	5	30000	36	0.335938
30	22	3	14	0	5	5	10	3	1	5	30000	120	0.148438
31	73	1	12	1	9	8	17	3	1	5	150	1	0.0078125
31	73	1	12	1	9	8	17	3	1	5	150	3	0.0078125
31	73	1	12	1	9	8	17	3	1	5	150	12	0.0078125
31	73	1	12	1	9	8	17	3	1	5	150	36	0.0078125
31	73	1	12	1	9	8	17	3	1	5	150	120	0.0078125
31	73	1	12	1	9	8	17	3	1	5	2500	1	0.0078125
31	73	1	12	1	9	8	17	3	1	5	2500	3	0.0234375
31	73	1	12	1	9	8	17	3	1	5	2500	12	0.0078125
31	73	1	12	1	9	8	17	3	1	5	2500	36	0.0078125
31	73	1	12	1	9	8	17	3	1	5	2500	120	0.0078125
31	73	1	12	1	9	8	17	3	1	5	30000	1	0.0078125
31	73	1	12	1	9	8	17	3	1	5	30000	3	0.0078125
31	73	1	12	1	9	8	17	3	1	5	30000	12	0.0078125
31	73	1	12	1	9	8	17	3	1	5	30000	36	0.0078125
31	73	1	12	1	9	8	17	3	1	5	30000	120	0.0078125
32	32	1	12	1	9	2	11	3	1	5	150	1	0.976562
32	32	1	12	1	9	2	11	3	1	5	150	3	0.851562
32	32	1	12	1	9	2	11	3	1	5	150	12	0.632812
32	32	1	12	1	9	2	11	3	1	5	150	36	0.460938
32	32	1	12	1	9	2	11	3	1	5	150	120	0.570312
32	32	1	12	1	9	2	11	3	1	5	2500	1	0.492188
32	32	1	12	1	9	2	11	3	1	5	2500	3	0.757812
32	32	1	12	1	9	2	11	3	1	5	2500	12	0.429688
32	32	1	12	1	9	2	11	3	1	5	2500	36	0.523438
32	32	1	12	1	9	2	11	3	1	5	2500	120	0.414062
32	32	1	12	1	9	2	11	3	1	5	30000	1	0.632812
32	32	1	12	1	9	2	11	3	1	5	30000	3	0.0234375
32	32	1	12	1	9	2	11	3	1	5	30000	12	0.507812
32	32	1	12	1	9	2	11	3	1	5	30000	36	0.0546875
32	32	1	12	1	9	2	11	3	1	5	30000	120	0.0546875
33	79	3	16	0	0	0	0	3	1	3	150	1	0.992188
33	79	3	16	0	0	0	0	3	1	3	150	3	0.945312
33	79	3	16	0	0	0	0	3	1	3	150	12	0.882812
33	79	3	16	0	0	0	0	3	1	3	150	36	0.804688
33	79	3	16	0	0	0	0	3	1	3	150	120	0.179688
33	79	3	16	0	0	0	0	3	1	3	2500	1	0.992188
33	79	3	16	0	0	0	0	3	1	3	2500	3	0.945312
33	79	3	16	0	0	0	0	3	1	3	2500	12	0.898438
33	79	3	16	0	0	0	0	3	1	3	2500	36	0.492188
33	79	3	16	0	0	0	0	3	1	3	2500	120	0.0546875
33	79	3	16	0	0	0	0	3	1	3	30000	1	0.992188
33	79	3	16	0	0	0	0	3	1	3	30000	3	0.882812
33	79	3	16	0	0	0	0	3	1	3	30000	12	0.835938
33	79	3	16	0	0	0	0	3	1	3	30000	36	0.492188
33	79	3	16	0	0	0	0	3	1	3	30000	120	0.242188
34	30	NA	14	1	10	2	12	4	1	5	150	1	0.679688
34	30	NA	14	1	10	2	12	4	1	5	150	3	0.414062
34	30	NA	14	1	10	2	12	4	1	5	150	12	0.195312
34	30	NA	14	1	10	2	12	4	1	5	150	36	0.117188
34	30	NA	14	1	10	2	12	4	1	5	150	120	0.101562
34	30	NA	14	1	10	2	12	4	1	5	2500	1	0.929688
34	30	NA	14	1	10	2	12	4	1	5	2500	3	0.804688
34	30	NA	14	1	10	2	12	4	1	5	2500	12	0.0078125
34	30	NA	14	1	10	2	12	4	1	5	2500	36	0.0078125
34	30	NA	14	1	10	2	12	4	1	5	2500	120	0.0078125
34	30	NA	14	1	10	2	12	4	1	5	30000	1	0.554688
34	30	NA	14	1	10	2	12	4	1	5	30000	3	0.429688
34	30	NA	14	1	10	2	12	4	1	5	30000	12	0.226562
34	30	NA	14	1	10	2	12	4	1	5	30000	36	0.242188
34	30	NA	14	1	10	2	12	4	1	5	30000	120	0.0859375
35	77	3	14	0	1	2	3	3	1	5	150	1	0.0078125
35	77	3	14	0	1	2	3	3	1	5	150	3	0.0078125
35	77	3	14	0	1	2	3	3	1	5	150	12	0.0078125
35	77	3	14	0	1	2	3	3	1	5	150	36	0.0078125
35	77	3	14	0	1	2	3	3	1	5	150	120	0.0078125
35	77	3	14	0	1	2	3	3	1	5	2500	1	0.0078125
35	77	3	14	0	1	2	3	3	1	5	2500	3	0.0078125
35	77	3	14	0	1	2	3	3	1	5	2500	12	0.0078125
35	77	3	14	0	1	2	3	3	1	5	2500	36	0.0078125
35	77	3	14	0	1	2	3	3	1	5	2500	120	0.0078125
35	77	3	14	0	1	2	3	3	1	5	30000	1	0.0078125
35	77	3	14	0	1	2	3	3	1	5	30000	3	0.0078125
35	77	3	14	0	1	2	3	3	1	5	30000	12	0.0078125
35	77	3	14	0	1	2	3	3	1	5	30000	36	0.0078125
35	77	3	14	0	1	2	3	3	1	5	30000	120	0.0078125
36	59	3	16	0	8	4	12	1	1	5	150	1	0.773438
36	59	3	16	0	8	4	12	1	1	5	150	3	0.617188
36	59	3	16	0	8	4	12	1	1	5	150	12	0.648438
36	59	3	16	0	8	4	12	1	1	5	150	36	0.382812
36	59	3	16	0	8	4	12	1	1	5	150	120	0.242188
36	59	3	16	0	8	4	12	1	1	5	2500	1	0.960938
36	59	3	16	0	8	4	12	1	1	5	2500	3	0.898438
36	59	3	16	0	8	4	12	1	1	5	2500	12	0.601562
36	59	3	16	0	8	4	12	1	1	5	2500	36	0.460938
36	59	3	16	0	8	4	12	1	1	5	2500	120	0.195312
36	59	3	16	0	8	4	12	1	1	5	30000	1	0.929688
36	59	3	16	0	8	4	12	1	1	5	30000	3	0.960938
36	59	3	16	0	8	4	12	1	1	5	30000	12	0.898438
36	59	3	16	0	8	4	12	1	1	5	30000	36	0.664062
36	59	3	16	0	8	4	12	1	1	5	30000	120	0.132812
37	70	2	16	1	3	1	4	4	1	5	150	1	0.523438
37	70	2	16	1	3	1	4	4	1	5	150	3	0.492188
37	70	2	16	1	3	1	4	4	1	5	150	12	0.492188
37	70	2	16	1	3	1	4	4	1	5	150	36	0.195312
37	70	2	16	1	3	1	4	4	1	5	150	120	0.0078125
37	70	2	16	1	3	1	4	4	1	5	2500	1	0.945312
37	70	2	16	1	3	1	4	4	1	5	2500	3	0.492188
37	70	2	16	1	3	1	4	4	1	5	2500	12	0.492188
37	70	2	16	1	3	1	4	4	1	5	2500	36	0.117188
37	70	2	16	1	3	1	4	4	1	5	2500	120	0.0234375
37	70	2	16	1	3	1	4	4	1	5	30000	1	0.960938
37	70	2	16	1	3	1	4	4	1	5	30000	3	0.835938
37	70	2	16	1	3	1	4	4	1	5	30000	12	0.835938
37	70	2	16	1	3	1	4	4	1	5	30000	36	0.492188
37	70	2	16	1	3	1	4	4	1	5	30000	120	0.0390625
38	63	3	14	1	3	0	3	2	1	3	150	1	0.695312
38	63	3	14	1	3	0	3	2	1	3	150	3	0.507812
38	63	3	14	1	3	0	3	2	1	3	150	12	0.179688
38	63	3	14	1	3	0	3	2	1	3	150	36	0.117188
38	63	3	14	1	3	0	3	2	1	3	150	120	0.132812
38	63	3	14	1	3	0	3	2	1	3	2500	1	0.742188
38	63	3	14	1	3	0	3	2	1	3	2500	3	0.601562
38	63	3	14	1	3	0	3	2	1	3	2500	12	0.445312
38	63	3	14	1	3	0	3	2	1	3	2500	36	0.398438
38	63	3	14	1	3	0	3	2	1	3	2500	120	0.242188
38	63	3	14	1	3	0	3	2	1	3	30000	1	0.929688
38	63	3	14	1	3	0	3	2	1	3	30000	3	0.742188
38	63	3	14	1	3	0	3	2	1	3	30000	12	0.492188
38	63	3	14	1	3	0	3	2	1	3	30000	36	0.242188
38	63	3	14	1	3	0	3	2	1	3	30000	120	0.398438
39	43	3	14	1	20	13	33	2	1	5	150	1	0.804688
39	43	3	14	1	20	13	33	2	1	5	150	3	0.867188
39	43	3	14	1	20	13	33	2	1	5	150	12	0.929688
39	43	3	14	1	20	13	33	2	1	5	150	36	0.742188
39	43	3	14	1	20	13	33	2	1	5	150	120	0.0546875
39	43	3	14	1	20	13	33	2	1	5	2500	1	0.914062
39	43	3	14	1	20	13	33	2	1	5	2500	3	0.992188
39	43	3	14	1	20	13	33	2	1	5	2500	12	0.914062
39	43	3	14	1	20	13	33	2	1	5	2500	36	0.914062
39	43	3	14	1	20	13	33	2	1	5	2500	120	0.0078125
39	43	3	14	1	20	13	33	2	1	5	30000	1	0.992188
39	43	3	14	1	20	13	33	2	1	5	30000	3	0.960938
39	43	3	14	1	20	13	33	2	1	5	30000	12	0.945312
39	43	3	14	1	20	13	33	2	1	5	30000	36	0.929688
39	43	3	14	1	20	13	33	2	1	5	30000	120	0.117188
40	65	2	12	1	5	5	10	3	1	5	150	1	0.882812
40	65	2	12	1	5	5	10	3	1	5	150	3	0.242188
40	65	2	12	1	5	5	10	3	1	5	150	12	0.242188
40	65	2	12	1	5	5	10	3	1	5	150	36	0.492188
40	65	2	12	1	5	5	10	3	1	5	150	120	0.0078125
40	65	2	12	1	5	5	10	3	1	5	2500	1	0.398438
40	65	2	12	1	5	5	10	3	1	5	2500	3	0.789062
40	65	2	12	1	5	5	10	3	1	5	2500	12	0.398438
40	65	2	12	1	5	5	10	3	1	5	2500	36	0.445312
40	65	2	12	1	5	5	10	3	1	5	2500	120	0.0078125
40	65	2	12	1	5	5	10	3	1	5	30000	1	0.992188
40	65	2	12	1	5	5	10	3	1	5	30000	3	0.664062
40	65	2	12	1	5	5	10	3	1	5	30000	12	0.335938
40	65	2	12	1	5	5	10	3	1	5	30000	36	0.601562
40	65	2	12	1	5	5	10	3	1	5	30000	120	0.0078125
41	55	1	14	1	12	6	18	2	1	5	150	1	0.398438
41	55	1	14	1	12	6	18	2	1	5	150	3	0.398438
41	55	1	14	1	12	6	18	2	1	5	150	12	0.117188
41	55	1	14	1	12	6	18	2	1	5	150	36	0.0078125
41	55	1	14	1	12	6	18	2	1	5	150	120	0.0078125
41	55	1	14	1	12	6	18	2	1	5	2500	1	0.476562
41	55	1	14	1	12	6	18	2	1	5	2500	3	0.273438
41	55	1	14	1	12	6	18	2	1	5	2500	12	0.445312
41	55	1	14	1	12	6	18	2	1	5	2500	36	0.398438
41	55	1	14	1	12	6	18	2	1	5	2500	120	0.0546875
41	55	1	14	1	12	6	18	2	1	5	30000	1	0.0390625
41	55	1	14	1	12	6	18	2	1	5	30000	3	0.0546875
41	55	1	14	1	12	6	18	2	1	5	30000	12	0.0078125
41	55	1	14	1	12	6	18	2	1	5	30000	36	0.0234375
41	55	1	14	1	12	6	18	2	1	5	30000	120	0.132812
42	45	5	14	1	2	0	2	3	1	5	150	1	0.992188
42	45	5	14	1	2	0	2	3	1	5	150	3	0.898438
42	45	5	14	1	2	0	2	3	1	5	150	12	0.242188
42	45	5	14	1	2	0	2	3	1	5	150	36	0.242188
42	45	5	14	1	2	0	2	3	1	5	150	120	0.117188
42	45	5	14	1	2	0	2	3	1	5	2500	1	0.992188
42	45	5	14	1	2	0	2	3	1	5	2500	3	0.882812
42	45	5	14	1	2	0	2	3	1	5	2500	12	0.882812
42	45	5	14	1	2	0	2	3	1	5	2500	36	0.789062
42	45	5	14	1	2	0	2	3	1	5	2500	120	0.882812
42	45	5	14	1	2	0	2	3	1	5	30000	1	0.992188
42	45	5	14	1	2	0	2	3	1	5	30000	3	0.945312
42	45	5	14	1	2	0	2	3	1	5	30000	12	0.945312
42	45	5	14	1	2	0	2	3	1	5	30000	36	0.882812
42	45	5	14	1	2	0	2	3	1	5	30000	120	0.804688
43	53	1	14	1	5	7	12	3	1	5	150	1	0.0078125
43	53	1	14	1	5	7	12	3	1	5	150	3	0.0078125
43	53	1	14	1	5	7	12	3	1	5	150	12	0.0078125
43	53	1	14	1	5	7	12	3	1	5	150	36	0.0078125
43	53	1	14	1	5	7	12	3	1	5	150	120	0.0078125
43	53	1	14	1	5	7	12	3	1	5	2500	1	0.0078125
43	53	1	14	1	5	7	12	3	1	5	2500	3	0.0078125
43	53	1	14	1	5	7	12	3	1	5	2500	12	0.0078125
43	53	1	14	1	5	7	12	3	1	5	2500	36	0.0078125
43	53	1	14	1	5	7	12	3	1	5	2500	120	0.0078125
43	53	1	14	1	5	7	12	3	1	5	30000	1	0.195312
43	53	1	14	1	5	7	12	3	1	5	30000	3	0.0078125
43	53	1	14	1	5	7	12	3	1	5	30000	12	0.0078125
43	53	1	14	1	5	7	12	3	1	5	30000	36	0.0078125
43	53	1	14	1	5	7	12	3	1	5	30000	120	0.0078125
44	65	4	14	0	10	5	15	3	1	5	150	1	0.929688
44	65	4	14	0	10	5	15	3	1	5	150	3	0.601562
44	65	4	14	0	10	5	15	3	1	5	150	12	0.664062
44	65	4	14	0	10	5	15	3	1	5	150	36	0.492188
44	65	4	14	0	10	5	15	3	1	5	150	120	0.304688
44	65	4	14	0	10	5	15	3	1	5	2500	1	0.851562
44	65	4	14	0	10	5	15	3	1	5	2500	3	0.757812
44	65	4	14	0	10	5	15	3	1	5	2500	12	0.742188
44	65	4	14	0	10	5	15	3	1	5	2500	36	0.601562
44	65	4	14	0	10	5	15	3	1	5	2500	120	0.210938
44	65	4	14	0	10	5	15	3	1	5	30000	1	0.976562
44	65	4	14	0	10	5	15	3	1	5	30000	3	0.914062
44	65	4	14	0	10	5	15	3	1	5	30000	12	0.914062
44	65	4	14	0	10	5	15	3	1	5	30000	36	0.742188
44	65	4	14	0	10	5	15	3	1	5	30000	120	0.226562
45	54	1	12	1	3	9	12	4	1	5	150	1	0.992188
45	54	1	12	1	3	9	12	4	1	5	150	3	0.992188
45	54	1	12	1	3	9	12	4	1	5	150	12	0.992188
45	54	1	12	1	3	9	12	4	1	5	150	36	0.992188
45	54	1	12	1	3	9	12	4	1	5	150	120	0.242188
45	54	1	12	1	3	9	12	4	1	5	2500	1	0.992188
45	54	1	12	1	3	9	12	4	1	5	2500	3	0.976562
45	54	1	12	1	3	9	12	4	1	5	2500	12	0.945312
45	54	1	12	1	3	9	12	4	1	5	2500	36	0.992188
45	54	1	12	1	3	9	12	4	1	5	2500	120	0.0390625
45	54	1	12	1	3	9	12	4	1	5	30000	1	0.992188
45	54	1	12	1	3	9	12	4	1	5	30000	3	0.992188
45	54	1	12	1	3	9	12	4	1	5	30000	12	0.992188
45	54	1	12	1	3	9	12	4	1	5	30000	36	0.992188
45	54	1	12	1	3	9	12	4	1	5	30000	120	0.960938
46	29	1	14	1	15	2	17	3	0	5	150	1	0.789062
46	29	1	14	1	15	2	17	3	0	5	150	3	0.492188
46	29	1	14	1	15	2	17	3	0	5	150	12	0.476562
46	29	1	14	1	15	2	17	3	0	5	150	36	0.242188
46	29	1	14	1	15	2	17	3	0	5	150	120	0.117188
46	29	1	14	1	15	2	17	3	0	5	2500	1	0.882812
46	29	1	14	1	15	2	17	3	0	5	2500	3	0.804688
46	29	1	14	1	15	2	17	3	0	5	2500	12	0.882812
46	29	1	14	1	15	2	17	3	0	5	2500	36	0.492188
46	29	1	14	1	15	2	17	3	0	5	2500	120	0.242188
46	29	1	14	1	15	2	17	3	0	5	30000	1	0.992188
46	29	1	14	1	15	2	17	3	0	5	30000	3	0.898438
46	29	1	14	1	15	2	17	3	0	5	30000	12	0.742188
46	29	1	14	1	15	2	17	3	0	5	30000	36	0.242188
46	29	1	14	1	15	2	17	3	0	5	30000	120	0.226562
47	32	1	14	1	7	2	9	4	0	5	150	1	0.507812
47	32	1	14	1	7	2	9	4	0	5	150	3	0.0078125
47	32	1	14	1	7	2	9	4	0	5	150	12	0.210938
47	32	1	14	1	7	2	9	4	0	5	150	36	0.0703125
47	32	1	14	1	7	2	9	4	0	5	150	120	0.0234375
47	32	1	14	1	7	2	9	4	0	5	2500	1	0.601562
47	32	1	14	1	7	2	9	4	0	5	2500	3	0.0078125
47	32	1	14	1	7	2	9	4	0	5	2500	12	0.0078125
47	32	1	14	1	7	2	9	4	0	5	2500	36	0.0546875
47	32	1	14	1	7	2	9	4	0	5	2500	120	0.0078125
47	32	1	14	1	7	2	9	4	0	5	30000	1	0.0234375
47	32	1	14	1	7	2	9	4	0	5	30000	3	0.507812
47	32	1	14	1	7	2	9	4	0	5	30000	12	0.0234375
47	32	1	14	1	7	2	9	4	0	5	30000	36	0.0234375
47	32	1	14	1	7	2	9	4	0	5	30000	120	0.0078125
48	69	1	16	1	6	3	9	3	1	5	150	1	0.664062
48	69	1	16	1	6	3	9	3	1	5	150	3	0.460938
48	69	1	16	1	6	3	9	3	1	5	150	12	0.304688
48	69	1	16	1	6	3	9	3	1	5	150	36	0.273438
48	69	1	16	1	6	3	9	3	1	5	150	120	0.0078125
48	69	1	16	1	6	3	9	3	1	5	2500	1	0.757812
48	69	1	16	1	6	3	9	3	1	5	2500	3	0.273438
48	69	1	16	1	6	3	9	3	1	5	2500	12	0.273438
48	69	1	16	1	6	3	9	3	1	5	2500	36	0.0234375
48	69	1	16	1	6	3	9	3	1	5	2500	120	0.0078125
48	69	1	16	1	6	3	9	3	1	5	30000	1	0.570312
48	69	1	16	1	6	3	9	3	1	5	30000	3	0.539062
48	69	1	16	1	6	3	9	3	1	5	30000	12	0.367188
48	69	1	16	1	6	3	9	3	1	5	30000	36	0.0859375
48	69	1	16	1	6	3	9	3	1	5	30000	120	0.0078125
49	47	1	12	0	12	12	24	4	1	5	150	1	0.242188
49	47	1	12	0	12	12	24	4	1	5	150	3	0.0546875
49	47	1	12	0	12	12	24	4	1	5	150	12	0.0546875
49	47	1	12	0	12	12	24	4	1	5	150	36	0.0078125
49	47	1	12	0	12	12	24	4	1	5	150	120	0.0078125
49	47	1	12	0	12	12	24	4	1	5	2500	1	0.242188
49	47	1	12	0	12	12	24	4	1	5	2500	3	0.117188
49	47	1	12	0	12	12	24	4	1	5	2500	12	0.0078125
49	47	1	12	0	12	12	24	4	1	5	2500	36	0.0703125
49	47	1	12	0	12	12	24	4	1	5	2500	120	0.0078125
49	47	1	12	0	12	12	24	4	1	5	30000	1	0.632812
49	47	1	12	0	12	12	24	4	1	5	30000	3	0.117188
49	47	1	12	0	12	12	24	4	1	5	30000	12	0.195312
49	47	1	12	0	12	12	24	4	1	5	30000	36	0.0078125
49	47	1	12	0	12	12	24	4	1	5	30000	120	0.0546875
50	62	2	14	1	7	7	14	3	1	5	150	1	0.960938
50	62	2	14	1	7	7	14	3	1	5	150	3	0.976562
50	62	2	14	1	7	7	14	3	1	5	150	12	0.945312
50	62	2	14	1	7	7	14	3	1	5	150	36	0.914062
50	62	2	14	1	7	7	14	3	1	5	150	120	0.242188
50	62	2	14	1	7	7	14	3	1	5	2500	1	0.992188
50	62	2	14	1	7	7	14	3	1	5	2500	3	0.867188
50	62	2	14	1	7	7	14	3	1	5	2500	12	0.929688
50	62	2	14	1	7	7	14	3	1	5	2500	36	0.789062
50	62	2	14	1	7	7	14	3	1	5	2500	120	0.476562
50	62	2	14	1	7	7	14	3	1	5	30000	1	0.992188
50	62	2	14	1	7	7	14	3	1	5	30000	3	0.976562
50	62	2	14	1	7	7	14	3	1	5	30000	12	0.914062
50	62	2	14	1	7	7	14	3	1	5	30000	36	0.867188
50	62	2	14	1	7	7	14	3	1	5	30000	120	0.242188
51	32	5	18	0	16	6	22	4	1	5	150	1	0.882812
51	32	5	18	0	16	6	22	4	1	5	150	3	0.539062
51	32	5	18	0	16	6	22	4	1	5	150	12	0.242188
51	32	5	18	0	16	6	22	4	1	5	150	36	0.242188
51	32	5	18	0	16	6	22	4	1	5	150	120	0.117188
51	32	5	18	0	16	6	22	4	1	5	2500	1	0.117188
51	32	5	18	0	16	6	22	4	1	5	2500	3	0.382812
51	32	5	18	0	16	6	22	4	1	5	2500	12	0.117188
51	32	5	18	0	16	6	22	4	1	5	2500	36	0.0859375
51	32	5	18	0	16	6	22	4	1	5	2500	120	0.0390625
51	32	5	18	0	16	6	22	4	1	5	30000	1	0.945312
51	32	5	18	0	16	6	22	4	1	5	30000	3	0.492188
51	32	5	18	0	16	6	22	4	1	5	30000	12	0.492188
51	32	5	18	0	16	6	22	4	1	5	30000	36	0.664062
51	32	5	18	0	16	6	22	4	1	5	30000	120	0.507812
52	67	3	18	0	4	0	4	4	1	6	150	1	0.882812
52	67	3	18	0	4	0	4	4	1	6	150	3	0.445312
52	67	3	18	0	4	0	4	4	1	6	150	12	0.242188
52	67	3	18	0	4	0	4	4	1	6	150	36	0.242188
52	67	3	18	0	4	0	4	4	1	6	150	120	0.117188
52	67	3	18	0	4	0	4	4	1	6	2500	1	0.242188
52	67	3	18	0	4	0	4	4	1	6	2500	3	0.367188
52	67	3	18	0	4	0	4	4	1	6	2500	12	0.414062
52	67	3	18	0	4	0	4	4	1	6	2500	36	0.242188
52	67	3	18	0	4	0	4	4	1	6	2500	120	0.164062
52	67	3	18	0	4	0	4	4	1	6	30000	1	0.820312
52	67	3	18	0	4	0	4	4	1	6	30000	3	0.820312
52	67	3	18	0	4	0	4	4	1	6	30000	12	0.882812
52	67	3	18	0	4	0	4	4	1	6	30000	36	0.242188
52	67	3	18	0	4	0	4	4	1	6	30000	120	0.117188
53	27	3	16	1	12	6	18	3	1	3	150	1	0.945312
53	27	3	16	1	12	6	18	3	1	3	150	3	0.0859375
53	27	3	16	1	12	6	18	3	1	3	150	12	0.382812
53	27	3	16	1	12	6	18	3	1	3	150	36	0.117188
53	27	3	16	1	12	6	18	3	1	3	150	120	0.0234375
53	27	3	16	1	12	6	18	3	1	3	2500	1	0.0546875
53	27	3	16	1	12	6	18	3	1	3	2500	3	0.0390625
53	27	3	16	1	12	6	18	3	1	3	2500	12	0.507812
53	27	3	16	1	12	6	18	3	1	3	2500	36	0.0078125
53	27	3	16	1	12	6	18	3	1	3	2500	120	0.0078125
53	27	3	16	1	12	6	18	3	1	3	30000	1	0.960938
53	27	3	16	1	12	6	18	3	1	3	30000	3	0.0078125
53	27	3	16	1	12	6	18	3	1	3	30000	12	0.0078125
53	27	3	16	1	12	6	18	3	1	3	30000	36	0.0078125
53	27	3	16	1	12	6	18	3	1	3	30000	120	0.0078125
54	42	4	16	0	18	6	24	5	1	5	150	1	0.0546875
54	42	4	16	0	18	6	24	5	1	5	150	3	0.0078125
54	42	4	16	0	18	6	24	5	1	5	150	12	0.507812
54	42	4	16	0	18	6	24	5	1	5	150	36	0.0078125
54	42	4	16	0	18	6	24	5	1	5	150	120	0.0078125
54	42	4	16	0	18	6	24	5	1	5	2500	1	0.0078125
54	42	4	16	0	18	6	24	5	1	5	2500	3	0.0078125
54	42	4	16	0	18	6	24	5	1	5	2500	12	0.0078125
54	42	4	16	0	18	6	24	5	1	5	2500	36	0.0078125
54	42	4	16	0	18	6	24	5	1	5	2500	120	0.0078125
54	42	4	16	0	18	6	24	5	1	5	30000	1	0.0234375
54	42	4	16	0	18	6	24	5	1	5	30000	3	0.0078125
54	42	4	16	0	18	6	24	5	1	5	30000	12	0.0078125
54	42	4	16	0	18	6	24	5	1	5	30000	36	0.0078125
54	42	4	16	0	18	6	24	5	1	5	30000	120	0.0078125
55	43	3	12	1	12	9	21	3	1	5	150	1	0.960938
55	43	3	12	1	12	9	21	3	1	5	150	3	0.742188
55	43	3	12	1	12	9	21	3	1	5	150	12	0.945312
55	43	3	12	1	12	9	21	3	1	5	150	36	0.492188
55	43	3	12	1	12	9	21	3	1	5	150	120	0.492188
55	43	3	12	1	12	9	21	3	1	5	2500	1	0.960938
55	43	3	12	1	12	9	21	3	1	5	2500	3	0.867188
55	43	3	12	1	12	9	21	3	1	5	2500	12	0.945312
55	43	3	12	1	12	9	21	3	1	5	2500	36	0.445312
55	43	3	12	1	12	9	21	3	1	5	2500	120	0.476562
55	43	3	12	1	12	9	21	3	1	5	30000	1	0.992188
55	43	3	12	1	12	9	21	3	1	5	30000	3	0.867188
55	43	3	12	1	12	9	21	3	1	5	30000	12	0.898438
55	43	3	12	1	12	9	21	3	1	5	30000	36	0.492188
55	43	3	12	1	12	9	21	3	1	5	30000	120	0.242188
56	39	3	16	0	16	11	27	2	1	5	150	1	0.117188
56	39	3	16	0	16	11	27	2	1	5	150	3	0.0703125
56	39	3	16	0	16	11	27	2	1	5	150	12	0.132812
56	39	3	16	0	16	11	27	2	1	5	150	36	0.0703125
56	39	3	16	0	16	11	27	2	1	5	150	120	0.0390625
56	39	3	16	0	16	11	27	2	1	5	2500	1	0.257812
56	39	3	16	0	16	11	27	2	1	5	2500	3	0.0390625
56	39	3	16	0	16	11	27	2	1	5	2500	12	0.257812
56	39	3	16	0	16	11	27	2	1	5	2500	36	0.132812
56	39	3	16	0	16	11	27	2	1	5	2500	120	0.0078125
56	39	3	16	0	16	11	27	2	1	5	30000	1	0.257812
56	39	3	16	0	16	11	27	2	1	5	30000	3	0.289062
56	39	3	16	0	16	11	27	2	1	5	30000	12	0.0546875
56	39	3	16	0	16	11	27	2	1	5	30000	36	0.0703125
56	39	3	16	0	16	11	27	2	1	5	30000	120	0.0390625
57	58	1	12	1	10	14	24	2	1	5	150	1	0.507812
57	58	1	12	1	10	14	24	2	1	5	150	3	0.257812
57	58	1	12	1	10	14	24	2	1	5	150	12	0.242188
57	58	1	12	1	10	14	24	2	1	5	150	36	0.117188
57	58	1	12	1	10	14	24	2	1	5	150	120	0.117188
57	58	1	12	1	10	14	24	2	1	5	2500	1	0.117188
57	58	1	12	1	10	14	24	2	1	5	2500	3	0.0546875
57	58	1	12	1	10	14	24	2	1	5	2500	12	0.0390625
57	58	1	12	1	10	14	24	2	1	5	2500	36	0.0546875
57	58	1	12	1	10	14	24	2	1	5	2500	120	0.0078125
57	58	1	12	1	10	14	24	2	1	5	30000	1	0.117188
57	58	1	12	1	10	14	24	2	1	5	30000	3	0.0078125
57	58	1	12	1	10	14	24	2	1	5	30000	12	0.0078125
57	58	1	12	1	10	14	24	2	1	5	30000	36	0.0078125
57	58	1	12	1	10	14	24	2	1	5	30000	120	0.0078125
58	28	1	12	1	6	9	15	3	1	5	150	1	0.992188
58	28	1	12	1	6	9	15	3	1	5	150	3	0.492188
58	28	1	12	1	6	9	15	3	1	5	150	12	0.976562
58	28	1	12	1	6	9	15	3	1	5	150	36	0.757812
58	28	1	12	1	6	9	15	3	1	5	150	120	0.0078125
58	28	1	12	1	6	9	15	3	1	5	2500	1	0.742188
58	28	1	12	1	6	9	15	3	1	5	2500	3	0.242188
58	28	1	12	1	6	9	15	3	1	5	2500	12	0.757812
58	28	1	12	1	6	9	15	3	1	5	2500	36	0.117188
58	28	1	12	1	6	9	15	3	1	5	2500	120	0.0078125
58	28	1	12	1	6	9	15	3	1	5	30000	1	0.992188
58	28	1	12	1	6	9	15	3	1	5	30000	3	0.773438
58	28	1	12	1	6	9	15	3	1	5	30000	12	0.945312
58	28	1	12	1	6	9	15	3	1	5	30000	36	0.992188
58	28	1	12	1	6	9	15	3	1	5	30000	120	0.242188
59	42	1	12	1	6	2	8	3	1	1	150	1	0.929688
59	42	1	12	1	6	2	8	3	1	1	150	3	0.882812
59	42	1	12	1	6	2	8	3	1	1	150	12	0.773438
59	42	1	12	1	6	2	8	3	1	1	150	36	0.492188
59	42	1	12	1	6	2	8	3	1	1	150	120	0.304688
59	42	1	12	1	6	2	8	3	1	1	2500	1	0.867188
59	42	1	12	1	6	2	8	3	1	1	2500	3	0.757812
59	42	1	12	1	6	2	8	3	1	1	2500	12	0.242188
59	42	1	12	1	6	2	8	3	1	1	2500	36	0.460938
59	42	1	12	1	6	2	8	3	1	1	2500	120	0.0234375
59	42	1	12	1	6	2	8	3	1	1	30000	1	0.992188
59	42	1	12	1	6	2	8	3	1	1	30000	3	0.679688
59	42	1	12	1	6	2	8	3	1	1	30000	12	0.617188
59	42	1	12	1	6	2	8	3	1	1	30000	36	0.492188
59	42	1	12	1	6	2	8	3	1	1	30000	120	0.679688
60	52	4	16	0	5	2	7	4	1	5	150	1	0.992188
60	52	4	16	0	5	2	7	4	1	5	150	3	0.882812
60	52	4	16	0	5	2	7	4	1	5	150	12	0.617188
60	52	4	16	0	5	2	7	4	1	5	150	36	0.257812
60	52	4	16	0	5	2	7	4	1	5	150	120	0.242188
60	52	4	16	0	5	2	7	4	1	5	2500	1	0.882812
60	52	4	16	0	5	2	7	4	1	5	2500	3	0.929688
60	52	4	16	0	5	2	7	4	1	5	2500	12	0.882812
60	52	4	16	0	5	2	7	4	1	5	2500	36	0.804688
60	52	4	16	0	5	2	7	4	1	5	2500	120	0.398438
60	52	4	16	0	5	2	7	4	1	5	30000	1	0.992188
60	52	4	16	0	5	2	7	4	1	5	30000	3	0.976562
60	52	4	16	0	5	2	7	4	1	5	30000	12	0.945312
60	52	4	16	0	5	2	7	4	1	5	30000	36	0.773438
60	52	4	16	0	5	2	7	4	1	5	30000	120	0.367188
61	31	2	18	0	3	1	4	4	1	5	150	1	0.976562
61	31	2	18	0	3	1	4	4	1	5	150	3	0.132812
61	31	2	18	0	3	1	4	4	1	5	150	12	0.0078125
61	31	2	18	0	3	1	4	4	1	5	150	36	0.382812
61	31	2	18	0	3	1	4	4	1	5	150	120	0.0078125
61	31	2	18	0	3	1	4	4	1	5	2500	1	0.226562
61	31	2	18	0	3	1	4	4	1	5	2500	3	0.0234375
61	31	2	18	0	3	1	4	4	1	5	2500	12	0.945312
61	31	2	18	0	3	1	4	4	1	5	2500	36	0.382812
61	31	2	18	0	3	1	4	4	1	5	2500	120	0.882812
61	31	2	18	0	3	1	4	4	1	5	30000	1	0.757812
61	31	2	18	0	3	1	4	4	1	5	30000	3	0.882812
61	31	2	18	0	3	1	4	4	1	5	30000	12	0.882812
61	31	2	18	0	3	1	4	4	1	5	30000	36	0.0234375
61	31	2	18	0	3	1	4	4	1	5	30000	120	0.335938
62	45	5	18	1	10	6	16	4	1	5	150	1	0.882812
62	45	5	18	1	10	6	16	4	1	5	150	3	0.476562
62	45	5	18	1	10	6	16	4	1	5	150	12	0.445312
62	45	5	18	1	10	6	16	4	1	5	150	36	0.242188
62	45	5	18	1	10	6	16	4	1	5	150	120	0.117188
62	45	5	18	1	10	6	16	4	1	5	2500	1	0.960938
62	45	5	18	1	10	6	16	4	1	5	2500	3	0.882812
62	45	5	18	1	10	6	16	4	1	5	2500	12	0.742188
62	45	5	18	1	10	6	16	4	1	5	2500	36	0.195312
62	45	5	18	1	10	6	16	4	1	5	2500	120	0.0546875
62	45	5	18	1	10	6	16	4	1	5	30000	1	0.867188
62	45	5	18	1	10	6	16	4	1	5	30000	3	0.804688
62	45	5	18	1	10	6	16	4	1	5	30000	12	0.882812
62	45	5	18	1	10	6	16	4	1	5	30000	36	0.554688
62	45	5	18	1	10	6	16	4	1	5	30000	120	0.0234375
63	31	3	14	0	15	10	25	2	1	3	150	1	0.554688
63	31	3	14	0	15	10	25	2	1	3	150	3	0.757812
63	31	3	14	0	15	10	25	2	1	3	150	12	0.460938
63	31	3	14	0	15	10	25	2	1	3	150	36	0.632812
63	31	3	14	0	15	10	25	2	1	3	150	120	0.0078125
63	31	3	14	0	15	10	25	2	1	3	2500	1	0.992188
63	31	3	14	0	15	10	25	2	1	3	2500	3	0.992188
63	31	3	14	0	15	10	25	2	1	3	2500	12	0.804688
63	31	3	14	0	15	10	25	2	1	3	2500	36	0.757812
63	31	3	14	0	15	10	25	2	1	3	2500	120	0.0390625
63	31	3	14	0	15	10	25	2	1	3	30000	1	0.992188
63	31	3	14	0	15	10	25	2	1	3	30000	3	0.992188
63	31	3	14	0	15	10	25	2	1	3	30000	12	0.960938
63	31	3	14	0	15	10	25	2	1	3	30000	36	0.679688
63	31	3	14	0	15	10	25	2	1	3	30000	120	0.164062
64	63	2	14	1	8	12	20	4	1	5	150	1	0.992188
64	63	2	14	1	8	12	20	4	1	5	150	3	0.898438
64	63	2	14	1	8	12	20	4	1	5	150	12	0.882812
64	63	2	14	1	8	12	20	4	1	5	150	36	0.945312
64	63	2	14	1	8	12	20	4	1	5	150	120	0.0078125
64	63	2	14	1	8	12	20	4	1	5	2500	1	0.976562
64	63	2	14	1	8	12	20	4	1	5	2500	3	0.882812
64	63	2	14	1	8	12	20	4	1	5	2500	12	0.882812
64	63	2	14	1	8	12	20	4	1	5	2500	36	0.492188
64	63	2	14	1	8	12	20	4	1	5	2500	120	0.507812
64	63	2	14	1	8	12	20	4	1	5	30000	1	0.976562
64	63	2	14	1	8	12	20	4	1	5	30000	3	0.992188
64	63	2	14	1	8	12	20	4	1	5	30000	12	0.882812
64	63	2	14	1	8	12	20	4	1	5	30000	36	0.976562
64	63	2	14	1	8	12	20	4	1	5	30000	120	0.992188
65	52	2	14	0	10	2	12	4	1	6	150	1	0.929688
65	52	2	14	0	10	2	12	4	1	6	150	3	0.664062
65	52	2	14	0	10	2	12	4	1	6	150	12	0.664062
65	52	2	14	0	10	2	12	4	1	6	150	36	0.242188
65	52	2	14	0	10	2	12	4	1	6	150	120	0.179688
65	52	2	14	0	10	2	12	4	1	6	2500	1	0.960938
65	52	2	14	0	10	2	12	4	1	6	2500	3	0.804688
65	52	2	14	0	10	2	12	4	1	6	2500	12	0.804688
65	52	2	14	0	10	2	12	4	1	6	2500	36	0.726562
65	52	2	14	0	10	2	12	4	1	6	2500	120	0.195312
65	52	2	14	0	10	2	12	4	1	6	30000	1	0.929688
65	52	2	14	0	10	2	12	4	1	6	30000	3	0.929688
65	52	2	14	0	10	2	12	4	1	6	30000	12	0.835938
65	52	2	14	0	10	2	12	4	1	6	30000	36	0.664062
65	52	2	14	0	10	2	12	4	1	6	30000	120	0.664062
66	53	2	12	0	11	4	15	2	1	5	150	1	0.507812
66	53	2	12	0	11	4	15	2	1	5	150	3	0.382812
66	53	2	12	0	11	4	15	2	1	5	150	12	0.335938
66	53	2	12	0	11	4	15	2	1	5	150	36	0.382812
66	53	2	12	0	11	4	15	2	1	5	150	120	0.335938
66	53	2	12	0	11	4	15	2	1	5	2500	1	0.632812
66	53	2	12	0	11	4	15	2	1	5	2500	3	0.195312
66	53	2	12	0	11	4	15	2	1	5	2500	12	0.335938
66	53	2	12	0	11	4	15	2	1	5	2500	36	0.242188
66	53	2	12	0	11	4	15	2	1	5	2500	120	0.117188
66	53	2	12	0	11	4	15	2	1	5	30000	1	0.992188
66	53	2	12	0	11	4	15	2	1	5	30000	3	0.492188
66	53	2	12	0	11	4	15	2	1	5	30000	12	0.492188
66	53	2	12	0	11	4	15	2	1	5	30000	36	0.242188
66	53	2	12	0	11	4	15	2	1	5	30000	120	0.351562
67	73	4	16	0	1	1	2	5	1	5	150	1	0.929688
67	73	4	16	0	1	1	2	5	1	5	150	3	0.757812
67	73	4	16	0	1	1	2	5	1	5	150	12	0.898438
67	73	4	16	0	1	1	2	5	1	5	150	36	0.492188
67	73	4	16	0	1	1	2	5	1	5	150	120	0.492188
67	73	4	16	0	1	1	2	5	1	5	2500	1	0.867188
67	73	4	16	0	1	1	2	5	1	5	2500	3	0.882812
67	73	4	16	0	1	1	2	5	1	5	2500	12	0.882812
67	73	4	16	0	1	1	2	5	1	5	2500	36	0.804688
67	73	4	16	0	1	1	2	5	1	5	2500	120	0.242188
67	73	4	16	0	1	1	2	5	1	5	30000	1	0.898438
67	73	4	16	0	1	1	2	5	1	5	30000	3	0.867188
67	73	4	16	0	1	1	2	5	1	5	30000	12	0.898438
67	73	4	16	0	1	1	2	5	1	5	30000	36	0.742188
67	73	4	16	0	1	1	2	5	1	5	30000	120	0.242188
68	72	3	16	0	8	8	16	2	0	5	150	1	0.492188
68	72	3	16	0	8	8	16	2	0	5	150	3	0.492188
68	72	3	16	0	8	8	16	2	0	5	150	12	0.492188
68	72	3	16	0	8	8	16	2	0	5	150	36	0.242188
68	72	3	16	0	8	8	16	2	0	5	150	120	0.117188
68	72	3	16	0	8	8	16	2	0	5	2500	1	0.804688
68	72	3	16	0	8	8	16	2	0	5	2500	3	0.507812
68	72	3	16	0	8	8	16	2	0	5	2500	12	0.804688
68	72	3	16	0	8	8	16	2	0	5	2500	36	0.492188
68	72	3	16	0	8	8	16	2	0	5	2500	120	0.398438
68	72	3	16	0	8	8	16	2	0	5	30000	1	0.929688
68	72	3	16	0	8	8	16	2	0	5	30000	3	0.742188
68	72	3	16	0	8	8	16	2	0	5	30000	12	0.726562
68	72	3	16	0	8	8	16	2	0	5	30000	36	0.507812
68	72	3	16	0	8	8	16	2	0	5	30000	120	0.492188
69	54	5	16	0	10	9	19	3	0	NA	150	1	0.554688
69	54	5	16	0	10	9	19	3	0	NA	150	3	0.507812
69	54	5	16	0	10	9	19	3	0	NA	150	12	0.132812
69	54	5	16	0	10	9	19	3	0	NA	150	36	0.132812
69	54	5	16	0	10	9	19	3	0	NA	150	120	0.0078125
69	54	5	16	0	10	9	19	3	0	NA	2500	1	0.335938
69	54	5	16	0	10	9	19	3	0	NA	2500	3	0.179688
69	54	5	16	0	10	9	19	3	0	NA	2500	12	0.0390625
69	54	5	16	0	10	9	19	3	0	NA	2500	36	0.0078125
69	54	5	16	0	10	9	19	3	0	NA	2500	120	0.0078125
69	54	5	16	0	10	9	19	3	0	NA	30000	1	0.804688
69	54	5	16	0	10	9	19	3	0	NA	30000	3	0.414062
69	54	5	16	0	10	9	19	3	0	NA	30000	12	0.242188
69	54	5	16	0	10	9	19	3	0	NA	30000	36	0.226562
69	54	5	16	0	10	9	19	3	0	NA	30000	120	0.0078125
70	27	5	16	1	9	8	17	3	1	3	150	1	0.742188
70	27	5	16	1	9	8	17	3	1	3	150	3	0.242188
70	27	5	16	1	9	8	17	3	1	3	150	12	0.429688
70	27	5	16	1	9	8	17	3	1	3	150	36	0.210938
70	27	5	16	1	9	8	17	3	1	3	150	120	0.0078125
70	27	5	16	1	9	8	17	3	1	3	2500	1	0.429688
70	27	5	16	1	9	8	17	3	1	3	2500	3	0.367188
70	27	5	16	1	9	8	17	3	1	3	2500	12	0.101562
70	27	5	16	1	9	8	17	3	1	3	2500	36	0.0234375
70	27	5	16	1	9	8	17	3	1	3	2500	120	0.0078125
70	27	5	16	1	9	8	17	3	1	3	30000	1	0.617188
70	27	5	16	1	9	8	17	3	1	3	30000	3	0.304688
70	27	5	16	1	9	8	17	3	1	3	30000	12	0.148438
70	27	5	16	1	9	8	17	3	1	3	30000	36	0.0546875
70	27	5	16	1	9	8	17	3	1	3	30000	120	0.257812
71	34	2	14	1	17	9	26	3	1	5	150	1	0.492188
71	34	2	14	1	17	9	26	3	1	5	150	3	0.492188
71	34	2	14	1	17	9	26	3	1	5	150	12	0.492188
71	34	2	14	1	17	9	26	3	1	5	150	36	0.492188
71	34	2	14	1	17	9	26	3	1	5	150	120	0.0234375
71	34	2	14	1	17	9	26	3	1	5	2500	1	0.882812
71	34	2	14	1	17	9	26	3	1	5	2500	3	0.460938
71	34	2	14	1	17	9	26	3	1	5	2500	12	0.460938
71	34	2	14	1	17	9	26	3	1	5	2500	36	0.492188
71	34	2	14	1	17	9	26	3	1	5	2500	120	0.460938
71	34	2	14	1	17	9	26	3	1	5	30000	1	0.960938
71	34	2	14	1	17	9	26	3	1	5	30000	3	0.757812
71	34	2	14	1	17	9	26	3	1	5	30000	12	0.492188
71	34	2	14	1	17	9	26	3	1	5	30000	36	0.226562
71	34	2	14	1	17	9	26	3	1	5	30000	120	0.226562
72	42	5	16	1	8	11	19	3	1	5	150	1	0.945312
72	42	5	16	1	8	11	19	3	1	5	150	3	0.757812
72	42	5	16	1	8	11	19	3	1	5	150	12	0.460938
72	42	5	16	1	8	11	19	3	1	5	150	36	0.507812
72	42	5	16	1	8	11	19	3	1	5	150	120	0.242188
72	42	5	16	1	8	11	19	3	1	5	2500	1	0.992188
72	42	5	16	1	8	11	19	3	1	5	2500	3	0.945312
72	42	5	16	1	8	11	19	3	1	5	2500	12	0.882812
72	42	5	16	1	8	11	19	3	1	5	2500	36	0.882812
72	42	5	16	1	8	11	19	3	1	5	2500	120	0.492188
72	42	5	16	1	8	11	19	3	1	5	30000	1	0.992188
72	42	5	16	1	8	11	19	3	1	5	30000	3	0.867188
72	42	5	16	1	8	11	19	3	1	5	30000	12	0.804688
72	42	5	16	1	8	11	19	3	1	5	30000	36	0.757812
72	42	5	16	1	8	11	19	3	1	5	30000	120	0.242188
73	38	5	18	0	9	3	12	5	0	5	150	1	0.773438
73	38	5	18	0	9	3	12	5	0	5	150	3	0.773438
73	38	5	18	0	9	3	12	5	0	5	150	12	0.0703125
73	38	5	18	0	9	3	12	5	0	5	150	36	0.0078125
73	38	5	18	0	9	3	12	5	0	5	150	120	0.0078125
73	38	5	18	0	9	3	12	5	0	5	2500	1	0.195312
73	38	5	18	0	9	3	12	5	0	5	2500	3	0.804688
73	38	5	18	0	9	3	12	5	0	5	2500	12	0.195312
73	38	5	18	0	9	3	12	5	0	5	2500	36	0.882812
73	38	5	18	0	9	3	12	5	0	5	2500	120	0.117188
73	38	5	18	0	9	3	12	5	0	5	30000	1	0.617188
73	38	5	18	0	9	3	12	5	0	5	30000	3	0.492188
73	38	5	18	0	9	3	12	5	0	5	30000	12	0.242188
73	38	5	18	0	9	3	12	5	0	5	30000	36	0.0390625
73	38	5	18	0	9	3	12	5	0	5	30000	120	0.0234375
74	70	1	12	0	8	4	12	4	1	5	150	1	0.492188
74	70	1	12	0	8	4	12	4	1	5	150	3	0.242188
74	70	1	12	0	8	4	12	4	1	5	150	12	0.242188
74	70	1	12	0	8	4	12	4	1	5	150	36	0.0546875
74	70	1	12	0	8	4	12	4	1	5	150	120	0.0546875
74	70	1	12	0	8	4	12	4	1	5	2500	1	0.242188
74	70	1	12	0	8	4	12	4	1	5	2500	3	0.117188
74	70	1	12	0	8	4	12	4	1	5	2500	12	0.117188
74	70	1	12	0	8	4	12	4	1	5	2500	36	0.0546875
74	70	1	12	0	8	4	12	4	1	5	2500	120	0.117188
74	70	1	12	0	8	4	12	4	1	5	30000	1	0.554688
74	70	1	12	0	8	4	12	4	1	5	30000	3	0.0546875
74	70	1	12	0	8	4	12	4	1	5	30000	12	0.132812
74	70	1	12	0	8	4	12	4	1	5	30000	36	0.0546875
74	70	1	12	0	8	4	12	4	1	5	30000	120	0.0546875
75	67	5	14	1	2	3	5	3	1	5	150	1	0.664062
75	67	5	14	1	2	3	5	3	1	5	150	3	0.492188
75	67	5	14	1	2	3	5	3	1	5	150	12	0.492188
75	67	5	14	1	2	3	5	3	1	5	150	36	0.132812
75	67	5	14	1	2	3	5	3	1	5	150	120	0.273438
75	67	5	14	1	2	3	5	3	1	5	2500	1	0.914062
75	67	5	14	1	2	3	5	3	1	5	2500	3	0.804688
75	67	5	14	1	2	3	5	3	1	5	2500	12	0.804688
75	67	5	14	1	2	3	5	3	1	5	2500	36	0.398438
75	67	5	14	1	2	3	5	3	1	5	2500	120	0.398438
75	67	5	14	1	2	3	5	3	1	5	30000	1	0.960938
75	67	5	14	1	2	3	5	3	1	5	30000	3	0.960938
75	67	5	14	1	2	3	5	3	1	5	30000	12	0.835938
75	67	5	14	1	2	3	5	3	1	5	30000	36	0.773438
75	67	5	14	1	2	3	5	3	1	5	30000	120	0.492188
76	58	3	18	1	2	0	2	5	1	5	150	1	0.992188
76	58	3	18	1	2	0	2	5	1	5	150	3	0.992188
76	58	3	18	1	2	0	2	5	1	5	150	12	0.929688
76	58	3	18	1	2	0	2	5	1	5	150	36	0.929688
76	58	3	18	1	2	0	2	5	1	5	150	120	0.226562
76	58	3	18	1	2	0	2	5	1	5	2500	1	0.992188
76	58	3	18	1	2	0	2	5	1	5	2500	3	0.867188
76	58	3	18	1	2	0	2	5	1	5	2500	12	0.945312
76	58	3	18	1	2	0	2	5	1	5	2500	36	0.492188
76	58	3	18	1	2	0	2	5	1	5	2500	120	0.382812
76	58	3	18	1	2	0	2	5	1	5	30000	1	0.992188
76	58	3	18	1	2	0	2	5	1	5	30000	3	0.992188
76	58	3	18	1	2	0	2	5	1	5	30000	12	0.992188
76	58	3	18	1	2	0	2	5	1	5	30000	36	0.929688
76	58	3	18	1	2	0	2	5	1	5	30000	120	0.664062
77	71	2	18	0	0	2	2	3	1	5	150	1	0.789062
77	71	2	18	0	0	2	2	3	1	5	150	3	0.664062
77	71	2	18	0	0	2	2	3	1	5	150	12	0.492188
77	71	2	18	0	0	2	2	3	1	5	150	36	0.242188
77	71	2	18	0	0	2	2	3	1	5	150	120	0.0078125
77	71	2	18	0	0	2	2	3	1	5	2500	1	0.789062
77	71	2	18	0	0	2	2	3	1	5	2500	3	0.757812
77	71	2	18	0	0	2	2	3	1	5	2500	12	0.539062
77	71	2	18	0	0	2	2	3	1	5	2500	36	0.0546875
77	71	2	18	0	0	2	2	3	1	5	2500	120	0.0234375
77	71	2	18	0	0	2	2	3	1	5	30000	1	0.757812
77	71	2	18	0	0	2	2	3	1	5	30000	3	0.507812
77	71	2	18	0	0	2	2	3	1	5	30000	12	0.242188
77	71	2	18	0	0	2	2	3	1	5	30000	36	0.117188
77	71	2	18	0	0	2	2	3	1	5	30000	120	0.0234375
78	73	2	12	1	14	12	26	2	1	5	150	1	0.945312
78	73	2	12	1	14	12	26	2	1	5	150	3	0.726562
78	73	2	12	1	14	12	26	2	1	5	150	12	0.757812
78	73	2	12	1	14	12	26	2	1	5	150	36	0.398438
78	73	2	12	1	14	12	26	2	1	5	150	120	0.320312
78	73	2	12	1	14	12	26	2	1	5	2500	1	0.835938
78	73	2	12	1	14	12	26	2	1	5	2500	3	0.789062
78	73	2	12	1	14	12	26	2	1	5	2500	12	0.835938
78	73	2	12	1	14	12	26	2	1	5	2500	36	0.742188
78	73	2	12	1	14	12	26	2	1	5	2500	120	0.304688
78	73	2	12	1	14	12	26	2	1	5	30000	1	0.851562
78	73	2	12	1	14	12	26	2	1	5	30000	3	0.804688
78	73	2	12	1	14	12	26	2	1	5	30000	12	0.867188
78	73	2	12	1	14	12	26	2	1	5	30000	36	0.492188
78	73	2	12	1	14	12	26	2	1	5	30000	120	0.195312
79	69	1	12	1	8	2	10	3	1	5	150	1	0.929688
79	69	1	12	1	8	2	10	3	1	5	150	3	0.492188
79	69	1	12	1	8	2	10	3	1	5	150	12	0.492188
79	69	1	12	1	8	2	10	3	1	5	150	36	0.460938
79	69	1	12	1	8	2	10	3	1	5	150	120	0.242188
79	69	1	12	1	8	2	10	3	1	5	2500	1	0.992188
79	69	1	12	1	8	2	10	3	1	5	2500	3	0.898438
79	69	1	12	1	8	2	10	3	1	5	2500	12	0.726562
79	69	1	12	1	8	2	10	3	1	5	2500	36	0.398438
79	69	1	12	1	8	2	10	3	1	5	2500	120	0.117188
79	69	1	12	1	8	2	10	3	1	5	30000	1	0.960938
79	69	1	12	1	8	2	10	3	1	5	30000	3	0.851562
79	69	1	12	1	8	2	10	3	1	5	30000	12	0.820312
79	69	1	12	1	8	2	10	3	1	5	30000	36	0.648438
79	69	1	12	1	8	2	10	3	1	5	30000	120	0.242188
80	34	5	18	0	14	10	24	3	1	5	150	1	0.460938
80	34	5	18	0	14	10	24	3	1	5	150	3	0.101562
80	34	5	18	0	14	10	24	3	1	5	150	12	0.507812
80	34	5	18	0	14	10	24	3	1	5	150	36	0.507812
80	34	5	18	0	14	10	24	3	1	5	150	120	0.0078125
80	34	5	18	0	14	10	24	3	1	5	2500	1	0.960938
80	34	5	18	0	14	10	24	3	1	5	2500	3	0.851562
80	34	5	18	0	14	10	24	3	1	5	2500	12	0.945312
80	34	5	18	0	14	10	24	3	1	5	2500	36	0.992188
80	34	5	18	0	14	10	24	3	1	5	2500	120	0.976562
80	34	5	18	0	14	10	24	3	1	5	30000	1	0.867188
80	34	5	18	0	14	10	24	3	1	5	30000	3	0.570312
80	34	5	18	0	14	10	24	3	1	5	30000	12	0.226562
80	34	5	18	0	14	10	24	3	1	5	30000	36	0.0078125
80	34	5	18	0	14	10	24	3	1	5	30000	120	0.445312
81	45	5	16	1	10	6	16	5	0	5	150	1	0.492188
81	45	5	16	1	10	6	16	5	0	5	150	3	0.257812
81	45	5	16	1	10	6	16	5	0	5	150	12	0.398438
81	45	5	16	1	10	6	16	5	0	5	150	36	0.304688
81	45	5	16	1	10	6	16	5	0	5	150	120	0.117188
81	45	5	16	1	10	6	16	5	0	5	2500	1	0.742188
81	45	5	16	1	10	6	16	5	0	5	2500	3	0.492188
81	45	5	16	1	10	6	16	5	0	5	2500	12	0.742188
81	45	5	16	1	10	6	16	5	0	5	2500	36	0.242188
81	45	5	16	1	10	6	16	5	0	5	2500	120	0.0546875
81	45	5	16	1	10	6	16	5	0	5	30000	1	0.804688
81	45	5	16	1	10	6	16	5	0	5	30000	3	0.757812
81	45	5	16	1	10	6	16	5	0	5	30000	12	0.882812
81	45	5	16	1	10	6	16	5	0	5	30000	36	0.367188
81	45	5	16	1	10	6	16	5	0	5	30000	120	0.0234375
82	57	2	12	0	8	7	15	2	1	5	150	1	0.773438
82	57	2	12	0	8	7	15	2	1	5	150	3	0.445312
82	57	2	12	0	8	7	15	2	1	5	150	12	0.210938
82	57	2	12	0	8	7	15	2	1	5	150	36	0.195312
82	57	2	12	0	8	7	15	2	1	5	150	120	0.195312
82	57	2	12	0	8	7	15	2	1	5	2500	1	0.882812
82	57	2	12	0	8	7	15	2	1	5	2500	3	0.898438
82	57	2	12	0	8	7	15	2	1	5	2500	12	0.757812
82	57	2	12	0	8	7	15	2	1	5	2500	36	0.242188
82	57	2	12	0	8	7	15	2	1	5	2500	120	0.242188
82	57	2	12	0	8	7	15	2	1	5	30000	1	0.726562
82	57	2	12	0	8	7	15	2	1	5	30000	3	0.476562
82	57	2	12	0	8	7	15	2	1	5	30000	12	0.601562
82	57	2	12	0	8	7	15	2	1	5	30000	36	0.242188
82	57	2	12	0	8	7	15	2	1	5	30000	120	0.226562
83	44	NA	12	1	3	15	18	NA	1	5	150	1	0.0078125
83	44	NA	12	1	3	15	18	NA	1	5	150	3	0.0078125
83	44	NA	12	1	3	15	18	NA	1	5	150	12	0.0078125
83	44	NA	12	1	3	15	18	NA	1	5	150	36	0.0078125
83	44	NA	12	1	3	15	18	NA	1	5	150	120	0.0078125
83	44	NA	12	1	3	15	18	NA	1	5	2500	1	0.0078125
83	44	NA	12	1	3	15	18	NA	1	5	2500	3	0.0078125
83	44	NA	12	1	3	15	18	NA	1	5	2500	12	0.0078125
83	44	NA	12	1	3	15	18	NA	1	5	2500	36	0.507812
83	44	NA	12	1	3	15	18	NA	1	5	2500	120	0.0078125
83	44	NA	12	1	3	15	18	NA	1	5	30000	1	0.0078125
83	44	NA	12	1	3	15	18	NA	1	5	30000	3	0.0078125
83	44	NA	12	1	3	15	18	NA	1	5	30000	12	0.0078125
83	44	NA	12	1	3	15	18	NA	1	5	30000	36	0.0078125
83	44	NA	12	1	3	15	18	NA	1	5	30000	120	0.0078125
84	22	5	16	0	10	15	25	3	1	5	150	1	0.617188
84	22	5	16	0	10	15	25	3	1	5	150	3	0.117188
84	22	5	16	0	10	15	25	3	1	5	150	12	0.0859375
84	22	5	16	0	10	15	25	3	1	5	150	36	0.0234375
84	22	5	16	0	10	15	25	3	1	5	150	120	0.117188
84	22	5	16	0	10	15	25	3	1	5	2500	1	0.851562
84	22	5	16	0	10	15	25	3	1	5	2500	3	0.242188
84	22	5	16	0	10	15	25	3	1	5	2500	12	0.398438
84	22	5	16	0	10	15	25	3	1	5	2500	36	0.398438
84	22	5	16	0	10	15	25	3	1	5	2500	120	0.117188
84	22	5	16	0	10	15	25	3	1	5	30000	1	0.914062
84	22	5	16	0	10	15	25	3	1	5	30000	3	0.742188
84	22	5	16	0	10	15	25	3	1	5	30000	12	0.476562
84	22	5	16	0	10	15	25	3	1	5	30000	36	0.242188
84	22	5	16	0	10	15	25	3	1	5	30000	120	0.242188
85	27	4	14	0	7	7	14	3	0	5	150	1	0.492188
85	27	4	14	0	7	7	14	3	0	5	150	3	0.492188
85	27	4	14	0	7	7	14	3	0	5	150	12	0.507812
85	27	4	14	0	7	7	14	3	0	5	150	36	0.117188
85	27	4	14	0	7	7	14	3	0	5	150	120	0.0078125
85	27	4	14	0	7	7	14	3	0	5	2500	1	0.992188
85	27	4	14	0	7	7	14	3	0	5	2500	3	0.242188
85	27	4	14	0	7	7	14	3	0	5	2500	12	0.492188
85	27	4	14	0	7	7	14	3	0	5	2500	36	0.117188
85	27	4	14	0	7	7	14	3	0	5	2500	120	0.0078125
85	27	4	14	0	7	7	14	3	0	5	30000	1	0.992188
85	27	4	14	0	7	7	14	3	0	5	30000	3	0.617188
85	27	4	14	0	7	7	14	3	0	5	30000	12	0.492188
85	27	4	14	0	7	7	14	3	0	5	30000	36	0.117188
85	27	4	14	0	7	7	14	3	0	5	30000	120	0.492188
86	40	3	18	0	8	6	14	4	1	5	150	1	0.382812
86	40	3	18	0	8	6	14	4	1	5	150	3	0.0390625
86	40	3	18	0	8	6	14	4	1	5	150	12	0.0078125
86	40	3	18	0	8	6	14	4	1	5	150	36	0.0078125
86	40	3	18	0	8	6	14	4	1	5	150	120	0.0078125
86	40	3	18	0	8	6	14	4	1	5	2500	1	0.804688
86	40	3	18	0	8	6	14	4	1	5	2500	3	0.507812
86	40	3	18	0	8	6	14	4	1	5	2500	12	0.101562
86	40	3	18	0	8	6	14	4	1	5	2500	36	0.117188
86	40	3	18	0	8	6	14	4	1	5	2500	120	0.0078125
86	40	3	18	0	8	6	14	4	1	5	30000	1	0.976562
86	40	3	18	0	8	6	14	4	1	5	30000	3	0.757812
86	40	3	18	0	8	6	14	4	1	5	30000	12	0.773438
86	40	3	18	0	8	6	14	4	1	5	30000	36	0.117188
86	40	3	18	0	8	6	14	4	1	5	30000	120	0.0078125
87	41	3	14	1	7	5	12	4	1	3	150	1	0.492188
87	41	3	14	1	7	5	12	4	1	3	150	3	0.507812
87	41	3	14	1	7	5	12	4	1	3	150	12	0.445312
87	41	3	14	1	7	5	12	4	1	3	150	36	0.445312
87	41	3	14	1	7	5	12	4	1	3	150	120	0.117188
87	41	3	14	1	7	5	12	4	1	3	2500	1	0.867188
87	41	3	14	1	7	5	12	4	1	3	2500	3	0.398438
87	41	3	14	1	7	5	12	4	1	3	2500	12	0.398438
87	41	3	14	1	7	5	12	4	1	3	2500	36	0.242188
87	41	3	14	1	7	5	12	4	1	3	2500	120	0.0234375
87	41	3	14	1	7	5	12	4	1	3	30000	1	0.742188
87	41	3	14	1	7	5	12	4	1	3	30000	3	0.757812
87	41	3	14	1	7	5	12	4	1	3	30000	12	0.757812
87	41	3	14	1	7	5	12	4	1	3	30000	36	0.492188
87	41	3	14	1	7	5	12	4	1	3	30000	120	0.242188
88	69	1	12	1	7	5	12	2	1	5	150	1	0.882812
88	69	1	12	1	7	5	12	2	1	5	150	3	0.0234375
88	69	1	12	1	7	5	12	2	1	5	150	12	0.0234375
88	69	1	12	1	7	5	12	2	1	5	150	36	0.0234375
88	69	1	12	1	7	5	12	2	1	5	150	120	0.0078125
88	69	1	12	1	7	5	12	2	1	5	2500	1	0.945312
88	69	1	12	1	7	5	12	2	1	5	2500	3	0.0078125
88	69	1	12	1	7	5	12	2	1	5	2500	12	0.0078125
88	69	1	12	1	7	5	12	2	1	5	2500	36	0.0078125
88	69	1	12	1	7	5	12	2	1	5	2500	120	0.0078125
88	69	1	12	1	7	5	12	2	1	5	30000	1	0.898438
88	69	1	12	1	7	5	12	2	1	5	30000	3	0.695312
88	69	1	12	1	7	5	12	2	1	5	30000	12	0.0078125
88	69	1	12	1	7	5	12	2	1	5	30000	36	0.0078125
88	69	1	12	1	7	5	12	2	1	5	30000	120	0.0078125
89	76	5	14	1	8	4	12	3	1	5	150	1	0.929688
89	76	5	14	1	8	4	12	3	1	5	150	3	0.976562
89	76	5	14	1	8	4	12	3	1	5	150	12	0.882812
89	76	5	14	1	8	4	12	3	1	5	150	36	0.664062
89	76	5	14	1	8	4	12	3	1	5	150	120	0.601562
89	76	5	14	1	8	4	12	3	1	5	2500	1	0.992188
89	76	5	14	1	8	4	12	3	1	5	2500	3	0.976562
89	76	5	14	1	8	4	12	3	1	5	2500	12	0.992188
89	76	5	14	1	8	4	12	3	1	5	2500	36	0.773438
89	76	5	14	1	8	4	12	3	1	5	2500	120	0.757812
89	76	5	14	1	8	4	12	3	1	5	30000	1	0.960938
89	76	5	14	1	8	4	12	3	1	5	30000	3	0.960938
89	76	5	14	1	8	4	12	3	1	5	30000	12	0.945312
89	76	5	14	1	8	4	12	3	1	5	30000	36	0.898438
89	76	5	14	1	8	4	12	3	1	5	30000	120	0.757812
90	55	2	14	0	10	3	13	3	1	5	150	1	0.789062
90	55	2	14	0	10	3	13	3	1	5	150	3	0.398438
90	55	2	14	0	10	3	13	3	1	5	150	12	0.273438
90	55	2	14	0	10	3	13	3	1	5	150	36	0.257812
90	55	2	14	0	10	3	13	3	1	5	150	120	0.164062
90	55	2	14	0	10	3	13	3	1	5	2500	1	0.601562
90	55	2	14	0	10	3	13	3	1	5	2500	3	0.382812
90	55	2	14	0	10	3	13	3	1	5	2500	12	0.367188
90	55	2	14	0	10	3	13	3	1	5	2500	36	0.179688
90	55	2	14	0	10	3	13	3	1	5	2500	120	0.0703125
90	55	2	14	0	10	3	13	3	1	5	30000	1	0.679688
90	55	2	14	0	10	3	13	3	1	5	30000	3	0.257812
90	55	2	14	0	10	3	13	3	1	5	30000	12	0.492188
90	55	2	14	0	10	3	13	3	1	5	30000	36	0.195312
90	55	2	14	0	10	3	13	3	1	5	30000	120	0.117188
91	66	3	16	1	5	3	8	3	1	5	150	1	0.789062
91	66	3	16	1	5	3	8	3	1	5	150	3	0.695312
91	66	3	16	1	5	3	8	3	1	5	150	12	0.273438
91	66	3	16	1	5	3	8	3	1	5	150	36	0.0078125
91	66	3	16	1	5	3	8	3	1	5	150	120	0.0078125
91	66	3	16	1	5	3	8	3	1	5	2500	1	0.992188
91	66	3	16	1	5	3	8	3	1	5	2500	3	0.757812
91	66	3	16	1	5	3	8	3	1	5	2500	12	0.492188
91	66	3	16	1	5	3	8	3	1	5	2500	36	0.117188
91	66	3	16	1	5	3	8	3	1	5	2500	120	0.0234375
91	66	3	16	1	5	3	8	3	1	5	30000	1	0.992188
91	66	3	16	1	5	3	8	3	1	5	30000	3	0.945312
91	66	3	16	1	5	3	8	3	1	5	30000	12	0.679688
91	66	3	16	1	5	3	8	3	1	5	30000	36	0.367188
91	66	3	16	1	5	3	8	3	1	5	30000	120	0.0703125
92	74	1	14	0	7	11	18	4	1	5	150	1	0.507812
92	74	1	14	0	7	11	18	4	1	5	150	3	0.0078125
92	74	1	14	0	7	11	18	4	1	5	150	12	0.0078125
92	74	1	14	0	7	11	18	4	1	5	150	36	0.0078125
92	74	1	14	0	7	11	18	4	1	5	150	120	0.0078125
92	74	1	14	0	7	11	18	4	1	5	2500	1	0.757812
92	74	1	14	0	7	11	18	4	1	5	2500	3	0.382812
92	74	1	14	0	7	11	18	4	1	5	2500	12	0.0234375
92	74	1	14	0	7	11	18	4	1	5	2500	36	0.0546875
92	74	1	14	0	7	11	18	4	1	5	2500	120	0.0546875
92	74	1	14	0	7	11	18	4	1	5	30000	1	0.132812
92	74	1	14	0	7	11	18	4	1	5	30000	3	0.507812
92	74	1	14	0	7	11	18	4	1	5	30000	12	0.0078125
92	74	1	14	0	7	11	18	4	1	5	30000	36	0.0078125
92	74	1	14	0	7	11	18	4	1	5	30000	120	0.0078125
93	41	1	12	1	14	11	25	2	1	5	150	1	0.617188
93	41	1	12	1	14	11	25	2	1	5	150	3	0.242188
93	41	1	12	1	14	11	25	2	1	5	150	12	0.0078125
93	41	1	12	1	14	11	25	2	1	5	150	36	0.0078125
93	41	1	12	1	14	11	25	2	1	5	150	120	0.0078125
93	41	1	12	1	14	11	25	2	1	5	2500	1	0.632812
93	41	1	12	1	14	11	25	2	1	5	2500	3	0.273438
93	41	1	12	1	14	11	25	2	1	5	2500	12	0.210938
93	41	1	12	1	14	11	25	2	1	5	2500	36	0.0390625
93	41	1	12	1	14	11	25	2	1	5	2500	120	0.0234375
93	41	1	12	1	14	11	25	2	1	5	30000	1	0.664062
93	41	1	12	1	14	11	25	2	1	5	30000	3	0.304688
93	41	1	12	1	14	11	25	2	1	5	30000	12	0.289062
93	41	1	12	1	14	11	25	2	1	5	30000	36	0.0234375
93	41	1	12	1	14	11	25	2	1	5	30000	120	0.242188
94	70	4	18	1	7	4	11	4	1	5	150	1	0.945312
94	70	4	18	1	7	4	11	4	1	5	150	3	0.929688
94	70	4	18	1	7	4	11	4	1	5	150	12	0.929688
94	70	4	18	1	7	4	11	4	1	5	150	36	0.398438
94	70	4	18	1	7	4	11	4	1	5	150	120	0.382812
94	70	4	18	1	7	4	11	4	1	5	2500	1	0.929688
94	70	4	18	1	7	4	11	4	1	5	2500	3	0.960938
94	70	4	18	1	7	4	11	4	1	5	2500	12	0.695312
94	70	4	18	1	7	4	11	4	1	5	2500	36	0.492188
94	70	4	18	1	7	4	11	4	1	5	2500	120	0.117188
94	70	4	18	1	7	4	11	4	1	5	30000	1	0.960938
94	70	4	18	1	7	4	11	4	1	5	30000	3	0.898438
94	70	4	18	1	7	4	11	4	1	5	30000	12	0.492188
94	70	4	18	1	7	4	11	4	1	5	30000	36	0.242188
94	70	4	18	1	7	4	11	4	1	5	30000	120	0.0390625
95	67	1	18	1	9	9	18	1	1	5	150	1	0.992188
95	67	1	18	1	9	9	18	1	1	5	150	3	0.960938
95	67	1	18	1	9	9	18	1	1	5	150	12	0.898438
95	67	1	18	1	9	9	18	1	1	5	150	36	0.898438
95	67	1	18	1	9	9	18	1	1	5	150	120	0.835938
95	67	1	18	1	9	9	18	1	1	5	2500	1	0.992188
95	67	1	18	1	9	9	18	1	1	5	2500	3	0.914062
95	67	1	18	1	9	9	18	1	1	5	2500	12	0.523438
95	67	1	18	1	9	9	18	1	1	5	2500	36	0.492188
95	67	1	18	1	9	9	18	1	1	5	2500	120	0.257812
95	67	1	18	1	9	9	18	1	1	5	30000	1	0.992188
95	67	1	18	1	9	9	18	1	1	5	30000	3	0.976562
95	67	1	18	1	9	9	18	1	1	5	30000	12	0.960938
95	67	1	18	1	9	9	18	1	1	5	30000	36	0.960938
95	67	1	18	1	9	9	18	1	1	5	30000	120	0.664062
96	58	1	14	1	7	2	9	2	1	5	150	1	0.117188
96	58	1	14	1	7	2	9	2	1	5	150	3	0.117188
96	58	1	14	1	7	2	9	2	1	5	150	12	0.117188
96	58	1	14	1	7	2	9	2	1	5	150	36	0.117188
96	58	1	14	1	7	2	9	2	1	5	150	120	0.0078125
96	58	1	14	1	7	2	9	2	1	5	2500	1	0.804688
96	58	1	14	1	7	2	9	2	1	5	2500	3	0.617188
96	58	1	14	1	7	2	9	2	1	5	2500	12	0.257812
96	58	1	14	1	7	2	9	2	1	5	2500	36	0.0546875
96	58	1	14	1	7	2	9	2	1	5	2500	120	0.0078125
96	58	1	14	1	7	2	9	2	1	5	30000	1	0.882812
96	58	1	14	1	7	2	9	2	1	5	30000	3	0.617188
96	58	1	14	1	7	2	9	2	1	5	30000	12	0.367188
96	58	1	14	1	7	2	9	2	1	5	30000	36	0.226562
96	58	1	14	1	7	2	9	2	1	5	30000	120	0.132812
97	43	5	16	1	4	2	6	3	1	5	150	1	0.992188
97	43	5	16	1	4	2	6	3	1	5	150	3	0.914062
97	43	5	16	1	4	2	6	3	1	5	150	12	0.867188
97	43	5	16	1	4	2	6	3	1	5	150	36	0.726562
97	43	5	16	1	4	2	6	3	1	5	150	120	0.398438
97	43	5	16	1	4	2	6	3	1	5	2500	1	0.992188
97	43	5	16	1	4	2	6	3	1	5	2500	3	0.960938
97	43	5	16	1	4	2	6	3	1	5	2500	12	0.945312
97	43	5	16	1	4	2	6	3	1	5	2500	36	0.960938
97	43	5	16	1	4	2	6	3	1	5	2500	120	0.867188
97	43	5	16	1	4	2	6	3	1	5	30000	1	0.992188
97	43	5	16	1	4	2	6	3	1	5	30000	3	0.976562
97	43	5	16	1	4	2	6	3	1	5	30000	12	0.929688
97	43	5	16	1	4	2	6	3	1	5	30000	36	0.945312
97	43	5	16	1	4	2	6	3	1	5	30000	120	0.601562
98	67	1	12	1	11	7	18	3	1	5	150	1	0.945312
98	67	1	12	1	11	7	18	3	1	5	150	3	0.882812
98	67	1	12	1	11	7	18	3	1	5	150	12	0.757812
98	67	1	12	1	11	7	18	3	1	5	150	36	0.242188
98	67	1	12	1	11	7	18	3	1	5	150	120	0.117188
98	67	1	12	1	11	7	18	3	1	5	2500	1	0.992188
98	67	1	12	1	11	7	18	3	1	5	2500	3	0.632812
98	67	1	12	1	11	7	18	3	1	5	2500	12	0.507812
98	67	1	12	1	11	7	18	3	1	5	2500	36	0.382812
98	67	1	12	1	11	7	18	3	1	5	2500	120	0.0546875
98	67	1	12	1	11	7	18	3	1	5	30000	1	0.992188
98	67	1	12	1	11	7	18	3	1	5	30000	3	0.882812
98	67	1	12	1	11	7	18	3	1	5	30000	12	0.492188
98	67	1	12	1	11	7	18	3	1	5	30000	36	0.492188
98	67	1	12	1	11	7	18	3	1	5	30000	120	0.117188
99	70	3	12	1	9	11	20	2	1	5	150	1	0.664062
99	70	3	12	1	9	11	20	2	1	5	150	3	0.492188
99	70	3	12	1	9	11	20	2	1	5	150	12	0.664062
99	70	3	12	1	9	11	20	2	1	5	150	36	0.757812
99	70	3	12	1	9	11	20	2	1	5	150	120	0.492188
99	70	3	12	1	9	11	20	2	1	5	2500	1	0.804688
99	70	3	12	1	9	11	20	2	1	5	2500	3	0.757812
99	70	3	12	1	9	11	20	2	1	5	2500	12	0.679688
99	70	3	12	1	9	11	20	2	1	5	2500	36	0.398438
99	70	3	12	1	9	11	20	2	1	5	2500	120	0.242188
99	70	3	12	1	9	11	20	2	1	5	30000	1	0.835938
99	70	3	12	1	9	11	20	2	1	5	30000	3	0.835938
99	70	3	12	1	9	11	20	2	1	5	30000	12	0.835938
99	70	3	12	1	9	11	20	2	1	5	30000	36	0.851562
99	70	3	12	1	9	11	20	2	1	5	30000	120	0.835938
100	72	3	14	0	5	2	7	3	1	5	150	1	0.929688
100	72	3	14	0	5	2	7	3	1	5	150	3	0.632812
100	72	3	14	0	5	2	7	3	1	5	150	12	0.601562
100	72	3	14	0	5	2	7	3	1	5	150	36	0.398438
100	72	3	14	0	5	2	7	3	1	5	150	120	0.320312
100	72	3	14	0	5	2	7	3	1	5	2500	1	0.804688
100	72	3	14	0	5	2	7	3	1	5	2500	3	0.789062
100	72	3	14	0	5	2	7	3	1	5	2500	12	0.398438
100	72	3	14	0	5	2	7	3	1	5	2500	36	0.429688
100	72	3	14	0	5	2	7	3	1	5	2500	120	0.398438
100	72	3	14	0	5	2	7	3	1	5	30000	1	0.664062
100	72	3	14	0	5	2	7	3	1	5	30000	3	0.882812
100	72	3	14	0	5	2	7	3	1	5	30000	12	0.507812
100	72	3	14	0	5	2	7	3	1	5	30000	36	0.492188
100	72	3	14	0	5	2	7	3	1	5	30000	120	0.179688
101	61	2	14	1	10	6	16	5	1	5	150	1	0.664062
101	61	2	14	1	10	6	16	5	1	5	150	3	0.242188
101	61	2	14	1	10	6	16	5	1	5	150	12	0.664062
101	61	2	14	1	10	6	16	5	1	5	150	36	0.242188
101	61	2	14	1	10	6	16	5	1	5	150	120	0.226562
101	61	2	14	1	10	6	16	5	1	5	2500	1	0.804688
101	61	2	14	1	10	6	16	5	1	5	2500	3	0.804688
101	61	2	14	1	10	6	16	5	1	5	2500	12	0.804688
101	61	2	14	1	10	6	16	5	1	5	2500	36	0.398438
101	61	2	14	1	10	6	16	5	1	5	2500	120	0.242188
101	61	2	14	1	10	6	16	5	1	5	30000	1	0.882812
101	61	2	14	1	10	6	16	5	1	5	30000	3	0.757812
101	61	2	14	1	10	6	16	5	1	5	30000	12	0.507812
101	61	2	14	1	10	6	16	5	1	5	30000	36	0.0703125
101	61	2	14	1	10	6	16	5	1	5	30000	120	0.0234375
102	51	3	16	1	8	8	16	4	1	5	150	1	0.992188
102	51	3	16	1	8	8	16	4	1	5	150	3	0.992188
102	51	3	16	1	8	8	16	4	1	5	150	12	0.992188
102	51	3	16	1	8	8	16	4	1	5	150	36	0.492188
102	51	3	16	1	8	8	16	4	1	5	150	120	0.117188
102	51	3	16	1	8	8	16	4	1	5	2500	1	0.992188
102	51	3	16	1	8	8	16	4	1	5	2500	3	0.992188
102	51	3	16	1	8	8	16	4	1	5	2500	12	0.492188
102	51	3	16	1	8	8	16	4	1	5	2500	36	0.492188
102	51	3	16	1	8	8	16	4	1	5	2500	120	0.242188
102	51	3	16	1	8	8	16	4	1	5	30000	1	0.992188
102	51	3	16	1	8	8	16	4	1	5	30000	3	0.992188
102	51	3	16	1	8	8	16	4	1	5	30000	12	0.992188
102	51	3	16	1	8	8	16	4	1	5	30000	36	0.992188
102	51	3	16	1	8	8	16	4	1	5	30000	120	0.0234375
103	67	3	18	1	2	1	3	3	1	3	150	1	0.804688
103	67	3	18	1	2	1	3	3	1	3	150	3	0.601562
103	67	3	18	1	2	1	3	3	1	3	150	12	0.757812
103	67	3	18	1	2	1	3	3	1	3	150	36	0.460938
103	67	3	18	1	2	1	3	3	1	3	150	120	0.492188
103	67	3	18	1	2	1	3	3	1	3	2500	1	0.742188
103	67	3	18	1	2	1	3	3	1	3	2500	3	0.882812
103	67	3	18	1	2	1	3	3	1	3	2500	12	0.742188
103	67	3	18	1	2	1	3	3	1	3	2500	36	0.679688
103	67	3	18	1	2	1	3	3	1	3	2500	120	0.367188
103	67	3	18	1	2	1	3	3	1	3	30000	1	0.898438
103	67	3	18	1	2	1	3	3	1	3	30000	3	0.898438
103	67	3	18	1	2	1	3	3	1	3	30000	12	0.898438
103	67	3	18	1	2	1	3	3	1	3	30000	36	0.882812
103	67	3	18	1	2	1	3	3	1	3	30000	120	0.804688
104	68	5	18	0	1	2	3	4	1	5	150	1	0.929688
104	68	5	18	0	1	2	3	4	1	5	150	3	0.867188
104	68	5	18	0	1	2	3	4	1	5	150	12	0.664062
104	68	5	18	0	1	2	3	4	1	5	150	36	0.289062
104	68	5	18	0	1	2	3	4	1	5	150	120	0.101562
104	68	5	18	0	1	2	3	4	1	5	2500	1	0.960938
104	68	5	18	0	1	2	3	4	1	5	2500	3	0.882812
104	68	5	18	0	1	2	3	4	1	5	2500	12	0.960938
104	68	5	18	0	1	2	3	4	1	5	2500	36	0.789062
104	68	5	18	0	1	2	3	4	1	5	2500	120	0.304688
104	68	5	18	0	1	2	3	4	1	5	30000	1	0.992188
104	68	5	18	0	1	2	3	4	1	5	30000	3	0.960938
104	68	5	18	0	1	2	3	4	1	5	30000	12	0.898438
104	68	5	18	0	1	2	3	4	1	5	30000	36	0.835938
104	68	5	18	0	1	2	3	4	1	5	30000	120	0.664062
105	59	1	16	1	8	6	14	3	1	5	150	1	0.492188
105	59	1	16	1	8	6	14	3	1	5	150	3	0.242188
105	59	1	16	1	8	6	14	3	1	5	150	12	0.492188
105	59	1	16	1	8	6	14	3	1	5	150	36	0.492188
105	59	1	16	1	8	6	14	3	1	5	150	120	0.242188
105	59	1	16	1	8	6	14	3	1	5	2500	1	0.367188
105	59	1	16	1	8	6	14	3	1	5	2500	3	0.117188
105	59	1	16	1	8	6	14	3	1	5	2500	12	0.148438
105	59	1	16	1	8	6	14	3	1	5	2500	36	0.0234375
105	59	1	16	1	8	6	14	3	1	5	2500	120	0.0234375
105	59	1	16	1	8	6	14	3	1	5	30000	1	0.679688
105	59	1	16	1	8	6	14	3	1	5	30000	3	0.117188
105	59	1	16	1	8	6	14	3	1	5	30000	12	0.460938
105	59	1	16	1	8	6	14	3	1	5	30000	36	0.117188
105	59	1	16	1	8	6	14	3	1	5	30000	120	0.0078125
106	49	1	14	1	8	2	10	3	0	5	150	1	0.992188
106	49	1	14	1	8	2	10	3	0	5	150	3	0.742188
106	49	1	14	1	8	2	10	3	0	5	150	12	0.460938
106	49	1	14	1	8	2	10	3	0	5	150	36	0.945312
106	49	1	14	1	8	2	10	3	0	5	150	120	0.507812
106	49	1	14	1	8	2	10	3	0	5	2500	1	0.960938
106	49	1	14	1	8	2	10	3	0	5	2500	3	0.554688
106	49	1	14	1	8	2	10	3	0	5	2500	12	0.304688
106	49	1	14	1	8	2	10	3	0	5	2500	36	0.398438
106	49	1	14	1	8	2	10	3	0	5	2500	120	0.0546875
106	49	1	14	1	8	2	10	3	0	5	30000	1	0.835938
106	49	1	14	1	8	2	10	3	0	5	30000	3	0.492188
106	49	1	14	1	8	2	10	3	0	5	30000	12	0.789062
106	49	1	14	1	8	2	10	3	0	5	30000	36	0.367188
106	49	1	14	1	8	2	10	3	0	5	30000	120	0.492188
107	56	1	18	1	10	5	15	3	1	5	150	1	0.554688
107	56	1	18	1	10	5	15	3	1	5	150	3	0.117188
107	56	1	18	1	10	5	15	3	1	5	150	12	0.445312
107	56	1	18	1	10	5	15	3	1	5	150	36	0.242188
107	56	1	18	1	10	5	15	3	1	5	150	120	0.0546875
107	56	1	18	1	10	5	15	3	1	5	2500	1	0.773438
107	56	1	18	1	10	5	15	3	1	5	2500	3	0.492188
107	56	1	18	1	10	5	15	3	1	5	2500	12	0.492188
107	56	1	18	1	10	5	15	3	1	5	2500	36	0.0546875
107	56	1	18	1	10	5	15	3	1	5	2500	120	0.0546875
107	56	1	18	1	10	5	15	3	1	5	30000	1	0.945312
107	56	1	18	1	10	5	15	3	1	5	30000	3	0.648438
107	56	1	18	1	10	5	15	3	1	5	30000	12	0.632812
107	56	1	18	1	10	5	15	3	1	5	30000	36	0.367188
107	56	1	18	1	10	5	15	3	1	5	30000	120	0.0390625
108	39	2	12	1	7	6	13	2	1	5	150	1	0.664062
108	39	2	12	1	7	6	13	2	1	5	150	3	0.273438
108	39	2	12	1	7	6	13	2	1	5	150	12	0.320312
108	39	2	12	1	7	6	13	2	1	5	150	36	0.273438
108	39	2	12	1	7	6	13	2	1	5	150	120	0.226562
108	39	2	12	1	7	6	13	2	1	5	2500	1	0.882812
108	39	2	12	1	7	6	13	2	1	5	2500	3	0.898438
108	39	2	12	1	7	6	13	2	1	5	2500	12	0.976562
108	39	2	12	1	7	6	13	2	1	5	2500	36	0.898438
108	39	2	12	1	7	6	13	2	1	5	2500	120	0.132812
108	39	2	12	1	7	6	13	2	1	5	30000	1	0.929688
108	39	2	12	1	7	6	13	2	1	5	30000	3	0.945312
108	39	2	12	1	7	6	13	2	1	5	30000	12	0.914062
108	39	2	12	1	7	6	13	2	1	5	30000	36	0.492188
108	39	2	12	1	7	6	13	2	1	5	30000	120	0.242188
109	51	3	12	1	12	5	17	3	1	5	150	1	0.257812
109	51	3	12	1	12	5	17	3	1	5	150	3	0.0546875
109	51	3	12	1	12	5	17	3	1	5	150	12	0.0078125
109	51	3	12	1	12	5	17	3	1	5	150	36	0.0078125
109	51	3	12	1	12	5	17	3	1	5	150	120	0.0078125
109	51	3	12	1	12	5	17	3	1	5	2500	1	0.507812
109	51	3	12	1	12	5	17	3	1	5	2500	3	0.0234375
109	51	3	12	1	12	5	17	3	1	5	2500	12	0.0078125
109	51	3	12	1	12	5	17	3	1	5	2500	36	0.257812
109	51	3	12	1	12	5	17	3	1	5	2500	120	0.0078125
109	51	3	12	1	12	5	17	3	1	5	30000	1	0.992188
109	51	3	12	1	12	5	17	3	1	5	30000	3	0.382812
109	51	3	12	1	12	5	17	3	1	5	30000	12	0.117188
109	51	3	12	1	12	5	17	3	1	5	30000	36	0.304688
109	51	3	12	1	12	5	17	3	1	5	30000	120	0.0078125
110	43	3	14	1	19	6	25	2	1	5	150	1	0.0078125
110	43	3	14	1	19	6	25	2	1	5	150	3	0.0078125
110	43	3	14	1	19	6	25	2	1	5	150	12	0.0078125
110	43	3	14	1	19	6	25	2	1	5	150	36	0.0078125
110	43	3	14	1	19	6	25	2	1	5	150	120	0.0078125
110	43	3	14	1	19	6	25	2	1	5	2500	1	0.0078125
110	43	3	14	1	19	6	25	2	1	5	2500	3	0.0078125
110	43	3	14	1	19	6	25	2	1	5	2500	12	0.0078125
110	43	3	14	1	19	6	25	2	1	5	2500	36	0.0078125
110	43	3	14	1	19	6	25	2	1	5	2500	120	0.0078125
110	43	3	14	1	19	6	25	2	1	5	30000	1	0.0078125
110	43	3	14	1	19	6	25	2	1	5	30000	3	0.0078125
110	43	3	14	1	19	6	25	2	1	5	30000	12	0.0078125
110	43	3	14	1	19	6	25	2	1	5	30000	36	0.0078125
110	43	3	14	1	19	6	25	2	1	5	30000	120	0.0078125
111	20	1	5	0	21	8	29	5	1	5	150	1	0.992188
111	20	1	5	0	21	8	29	5	1	5	150	3	0.992188
111	20	1	5	0	21	8	29	5	1	5	150	12	0.0078125
111	20	1	5	0	21	8	29	5	1	5	150	36	0.992188
111	20	1	5	0	21	8	29	5	1	5	150	120	0.0078125
111	20	1	5	0	21	8	29	5	1	5	2500	1	0.992188
111	20	1	5	0	21	8	29	5	1	5	2500	3	0.992188
111	20	1	5	0	21	8	29	5	1	5	2500	12	0.992188
111	20	1	5	0	21	8	29	5	1	5	2500	36	0.992188
111	20	1	5	0	21	8	29	5	1	5	2500	120	0.992188
111	20	1	5	0	21	8	29	5	1	5	30000	1	0.992188
111	20	1	5	0	21	8	29	5	1	5	30000	3	0.0546875
111	20	1	5	0	21	8	29	5	1	5	30000	12	0.867188
111	20	1	5	0	21	8	29	5	1	5	30000	36	0.257812
111	20	1	5	0	21	8	29	5	1	5	30000	120	0.0078125
112	40	NA	18	0	6	5	11	4	1	5	150	1	0.0078125
112	40	NA	18	0	6	5	11	4	1	5	150	3	0.0078125
112	40	NA	18	0	6	5	11	4	1	5	150	12	0.0078125
112	40	NA	18	0	6	5	11	4	1	5	150	36	0.0078125
112	40	NA	18	0	6	5	11	4	1	5	150	120	0.0078125
112	40	NA	18	0	6	5	11	4	1	5	2500	1	0.117188
112	40	NA	18	0	6	5	11	4	1	5	2500	3	0.0078125
112	40	NA	18	0	6	5	11	4	1	5	2500	12	0.0078125
112	40	NA	18	0	6	5	11	4	1	5	2500	36	0.0078125
112	40	NA	18	0	6	5	11	4	1	5	2500	120	0.0078125
112	40	NA	18	0	6	5	11	4	1	5	30000	1	0.0234375
112	40	NA	18	0	6	5	11	4	1	5	30000	3	0.0078125
112	40	NA	18	0	6	5	11	4	1	5	30000	12	0.0390625
112	40	NA	18	0	6	5	11	4	1	5	30000	36	0.0078125
112	40	NA	18	0	6	5	11	4	1	5	30000	120	0.0078125
113	30	3	16	1	10	8	18	2	1	5	150	1	0.601562
113	30	3	16	1	10	8	18	2	1	5	150	3	0.429688
113	30	3	16	1	10	8	18	2	1	5	150	12	0.632812
113	30	3	16	1	10	8	18	2	1	5	150	36	0.804688
113	30	3	16	1	10	8	18	2	1	5	150	120	0.242188
113	30	3	16	1	10	8	18	2	1	5	2500	1	0.445312
113	30	3	16	1	10	8	18	2	1	5	2500	3	0.695312
113	30	3	16	1	10	8	18	2	1	5	2500	12	0.398438
113	30	3	16	1	10	8	18	2	1	5	2500	36	0.242188
113	30	3	16	1	10	8	18	2	1	5	2500	120	0.117188
113	30	3	16	1	10	8	18	2	1	5	30000	1	0.539062
113	30	3	16	1	10	8	18	2	1	5	30000	3	0.507812
113	30	3	16	1	10	8	18	2	1	5	30000	12	0.320312
113	30	3	16	1	10	8	18	2	1	5	30000	36	0.335938
113	30	3	16	1	10	8	18	2	1	5	30000	120	0.257812
114	58	3	14	1	7	5	12	3	1	5	150	1	0.882812
114	58	3	14	1	7	5	12	3	1	5	150	3	0.320312
114	58	3	14	1	7	5	12	3	1	5	150	12	0.242188
114	58	3	14	1	7	5	12	3	1	5	150	36	0.226562
114	58	3	14	1	7	5	12	3	1	5	150	120	0.117188
114	58	3	14	1	7	5	12	3	1	5	2500	1	0.960938
114	58	3	14	1	7	5	12	3	1	5	2500	3	0.867188
114	58	3	14	1	7	5	12	3	1	5	2500	12	0.242188
114	58	3	14	1	7	5	12	3	1	5	2500	36	0.0546875
114	58	3	14	1	7	5	12	3	1	5	2500	120	0.0234375
114	58	3	14	1	7	5	12	3	1	5	30000	1	0.992188
114	58	3	14	1	7	5	12	3	1	5	30000	3	0.976562
114	58	3	14	1	7	5	12	3	1	5	30000	12	0.492188
114	58	3	14	1	7	5	12	3	1	5	30000	36	0.492188
114	58	3	14	1	7	5	12	3	1	5	30000	120	0.0703125
115	37	4	16	0	13	8	21	3	1	5	150	1	0.804688
115	37	4	16	0	13	8	21	3	1	5	150	3	0.757812
115	37	4	16	0	13	8	21	3	1	5	150	12	0.445312
115	37	4	16	0	13	8	21	3	1	5	150	36	0.117188
115	37	4	16	0	13	8	21	3	1	5	150	120	0.257812
115	37	4	16	0	13	8	21	3	1	5	2500	1	0.992188
115	37	4	16	0	13	8	21	3	1	5	2500	3	0.945312
115	37	4	16	0	13	8	21	3	1	5	2500	12	0.757812
115	37	4	16	0	13	8	21	3	1	5	2500	36	0.476562
115	37	4	16	0	13	8	21	3	1	5	2500	120	0.195312
115	37	4	16	0	13	8	21	3	1	5	30000	1	0.929688
115	37	4	16	0	13	8	21	3	1	5	30000	3	0.898438
115	37	4	16	0	13	8	21	3	1	5	30000	12	0.773438
115	37	4	16	0	13	8	21	3	1	5	30000	36	0.882812
115	37	4	16	0	13	8	21	3	1	5	30000	120	0.195312
116	62	3	16	1	9	7	16	3	1	5	150	1	0.882812
116	62	3	16	1	9	7	16	3	1	5	150	3	0.617188
116	62	3	16	1	9	7	16	3	1	5	150	12	0.601562
116	62	3	16	1	9	7	16	3	1	5	150	36	0.570312
116	62	3	16	1	9	7	16	3	1	5	150	120	0.492188
116	62	3	16	1	9	7	16	3	1	5	2500	1	0.945312
116	62	3	16	1	9	7	16	3	1	5	2500	3	0.804688
116	62	3	16	1	9	7	16	3	1	5	2500	12	0.617188
116	62	3	16	1	9	7	16	3	1	5	2500	36	0.492188
116	62	3	16	1	9	7	16	3	1	5	2500	120	0.492188
116	62	3	16	1	9	7	16	3	1	5	30000	1	0.945312
116	62	3	16	1	9	7	16	3	1	5	30000	3	0.882812
116	62	3	16	1	9	7	16	3	1	5	30000	12	0.882812
116	62	3	16	1	9	7	16	3	1	5	30000	36	0.757812
116	62	3	16	1	9	7	16	3	1	5	30000	120	0.757812
117	77	2	12	0	7	8	15	4	1	5	150	1	0.0078125
117	77	2	12	0	7	8	15	4	1	5	150	3	0.0078125
117	77	2	12	0	7	8	15	4	1	5	150	12	0.0078125
117	77	2	12	0	7	8	15	4	1	5	150	36	0.0078125
117	77	2	12	0	7	8	15	4	1	5	150	120	0.0078125
117	77	2	12	0	7	8	15	4	1	5	2500	1	0.0078125
117	77	2	12	0	7	8	15	4	1	5	2500	3	0.0078125
117	77	2	12	0	7	8	15	4	1	5	2500	12	0.0078125
117	77	2	12	0	7	8	15	4	1	5	2500	36	0.0078125
117	77	2	12	0	7	8	15	4	1	5	2500	120	0.0078125
117	77	2	12	0	7	8	15	4	1	5	30000	1	0.0078125
117	77	2	12	0	7	8	15	4	1	5	30000	3	0.0078125
117	77	2	12	0	7	8	15	4	1	5	30000	12	0.0078125
117	77	2	12	0	7	8	15	4	1	5	30000	36	0.0078125
117	77	2	12	0	7	8	15	4	1	5	30000	120	0.0078125
118	23	NA	12	1	NA	8	NA	4	1	6	150	1	0.992188
118	23	NA	12	1	NA	8	NA	4	1	6	150	3	0.992188
118	23	NA	12	1	NA	8	NA	4	1	6	150	12	0.992188
118	23	NA	12	1	NA	8	NA	4	1	6	150	36	0.0078125
118	23	NA	12	1	NA	8	NA	4	1	6	150	120	0.0078125
118	23	NA	12	1	NA	8	NA	4	1	6	2500	1	0.992188
118	23	NA	12	1	NA	8	NA	4	1	6	2500	3	0.992188
118	23	NA	12	1	NA	8	NA	4	1	6	2500	12	0.992188
118	23	NA	12	1	NA	8	NA	4	1	6	2500	36	0.117188
118	23	NA	12	1	NA	8	NA	4	1	6	2500	120	0.0546875
118	23	NA	12	1	NA	8	NA	4	1	6	30000	1	0.992188
118	23	NA	12	1	NA	8	NA	4	1	6	30000	3	0.992188
118	23	NA	12	1	NA	8	NA	4	1	6	30000	12	0.945312
118	23	NA	12	1	NA	8	NA	4	1	6	30000	36	0.945312
118	23	NA	12	1	NA	8	NA	4	1	6	30000	120	0.0234375
119	58	4	14	1	8	5	13	4	1	5	150	1	0.929688
119	58	4	14	1	8	5	13	4	1	5	150	3	0.804688
119	58	4	14	1	8	5	13	4	1	5	150	12	0.492188
119	58	4	14	1	8	5	13	4	1	5	150	36	0.242188
119	58	4	14	1	8	5	13	4	1	5	150	120	0.0546875
119	58	4	14	1	8	5	13	4	1	5	2500	1	0.914062
119	58	4	14	1	8	5	13	4	1	5	2500	3	0.929688
119	58	4	14	1	8	5	13	4	1	5	2500	12	0.914062
119	58	4	14	1	8	5	13	4	1	5	2500	36	0.726562
119	58	4	14	1	8	5	13	4	1	5	2500	120	0.492188
119	58	4	14	1	8	5	13	4	1	5	30000	1	0.992188
119	58	4	14	1	8	5	13	4	1	5	30000	3	0.882812
119	58	4	14	1	8	5	13	4	1	5	30000	12	0.492188
119	58	4	14	1	8	5	13	4	1	5	30000	36	0.492188
119	58	4	14	1	8	5	13	4	1	5	30000	120	0.117188
120	51	2	12	1	0	0	0	5	1	5	150	1	0.773438
120	51	2	12	1	0	0	0	5	1	5	150	3	0.945312
120	51	2	12	1	0	0	0	5	1	5	150	12	0.617188
120	51	2	12	1	0	0	0	5	1	5	150	36	0.304688
120	51	2	12	1	0	0	0	5	1	5	150	120	0.0859375
120	51	2	12	1	0	0	0	5	1	5	2500	1	0.867188
120	51	2	12	1	0	0	0	5	1	5	2500	3	0.945312
120	51	2	12	1	0	0	0	5	1	5	2500	12	0.492188
120	51	2	12	1	0	0	0	5	1	5	2500	36	0.882812
120	51	2	12	1	0	0	0	5	1	5	2500	120	0.398438
120	51	2	12	1	0	0	0	5	1	5	30000	1	0.992188
120	51	2	12	1	0	0	0	5	1	5	30000	3	0.992188
120	51	2	12	1	0	0	0	5	1	5	30000	12	0.976562
120	51	2	12	1	0	0	0	5	1	5	30000	36	0.992188
120	51	2	12	1	0	0	0	5	1	5	30000	120	0.664062
121	32	2	16	1	7	3	10	3	1	5	150	1	0.617188
121	32	2	16	1	7	3	10	3	1	5	150	3	0.0078125
121	32	2	16	1	7	3	10	3	1	5	150	12	0.0078125
121	32	2	16	1	7	3	10	3	1	5	150	36	0.0078125
121	32	2	16	1	7	3	10	3	1	5	150	120	0.0078125
121	32	2	16	1	7	3	10	3	1	5	2500	1	0.507812
121	32	2	16	1	7	3	10	3	1	5	2500	3	0.0078125
121	32	2	16	1	7	3	10	3	1	5	2500	12	0.0078125
121	32	2	16	1	7	3	10	3	1	5	2500	36	0.0078125
121	32	2	16	1	7	3	10	3	1	5	2500	120	0.0078125
121	32	2	16	1	7	3	10	3	1	5	30000	1	0.960938
121	32	2	16	1	7	3	10	3	1	5	30000	3	0.0078125
121	32	2	16	1	7	3	10	3	1	5	30000	12	0.0078125
121	32	2	16	1	7	3	10	3	1	5	30000	36	0.0078125
121	32	2	16	1	7	3	10	3	1	5	30000	120	0.0078125
122	47	2	12	0	10	7	17	3	0	6	150	1	0.945312
122	47	2	12	0	10	7	17	3	0	6	150	3	0.679688
122	47	2	12	0	10	7	17	3	0	6	150	12	0.882812
122	47	2	12	0	10	7	17	3	0	6	150	36	0.617188
122	47	2	12	0	10	7	17	3	0	6	150	120	0.492188
122	47	2	12	0	10	7	17	3	0	6	2500	1	0.945312
122	47	2	12	0	10	7	17	3	0	6	2500	3	0.882812
122	47	2	12	0	10	7	17	3	0	6	2500	12	0.882812
122	47	2	12	0	10	7	17	3	0	6	2500	36	0.398438
122	47	2	12	0	10	7	17	3	0	6	2500	120	0.242188
122	47	2	12	0	10	7	17	3	0	6	30000	1	0.960938
122	47	2	12	0	10	7	17	3	0	6	30000	3	0.882812
122	47	2	12	0	10	7	17	3	0	6	30000	12	0.726562
122	47	2	12	0	10	7	17	3	0	6	30000	36	0.492188
122	47	2	12	0	10	7	17	3	0	6	30000	120	0.242188
123	63	1	12	0	4	6	10	2	1	5	150	1	0.132812
123	63	1	12	0	4	6	10	2	1	5	150	3	0.132812
123	63	1	12	0	4	6	10	2	1	5	150	12	0.0703125
123	63	1	12	0	4	6	10	2	1	5	150	36	0.0234375
123	63	1	12	0	4	6	10	2	1	5	150	120	0.0078125
123	63	1	12	0	4	6	10	2	1	5	2500	1	0.882812
123	63	1	12	0	4	6	10	2	1	5	2500	3	0.164062
123	63	1	12	0	4	6	10	2	1	5	2500	12	0.0390625
123	63	1	12	0	4	6	10	2	1	5	2500	36	0.0078125
123	63	1	12	0	4	6	10	2	1	5	2500	120	0.0078125
123	63	1	12	0	4	6	10	2	1	5	30000	1	0.0546875
123	63	1	12	0	4	6	10	2	1	5	30000	3	0.0546875
123	63	1	12	0	4	6	10	2	1	5	30000	12	0.0234375
123	63	1	12	0	4	6	10	2	1	5	30000	36	0.0078125
123	63	1	12	0	4	6	10	2	1	5	30000	120	0.0078125
124	62	3	14	0	6	2	8	3	1	5	150	1	0.679688
124	62	3	14	0	6	2	8	3	1	5	150	3	0.492188
124	62	3	14	0	6	2	8	3	1	5	150	12	0.492188
124	62	3	14	0	6	2	8	3	1	5	150	36	0.117188
124	62	3	14	0	6	2	8	3	1	5	150	120	0.0234375
124	62	3	14	0	6	2	8	3	1	5	2500	1	0.914062
124	62	3	14	0	6	2	8	3	1	5	2500	3	0.601562
124	62	3	14	0	6	2	8	3	1	5	2500	12	0.492188
124	62	3	14	0	6	2	8	3	1	5	2500	36	0.398438
124	62	3	14	0	6	2	8	3	1	5	2500	120	0.0546875
124	62	3	14	0	6	2	8	3	1	5	30000	1	0.929688
124	62	3	14	0	6	2	8	3	1	5	30000	3	0.804688
124	62	3	14	0	6	2	8	3	1	5	30000	12	0.835938
124	62	3	14	0	6	2	8	3	1	5	30000	36	0.226562
124	62	3	14	0	6	2	8	3	1	5	30000	120	0.0234375
125	63	2	14	1	6	4	10	3	1	5	150	1	0.726562
125	63	2	14	1	6	4	10	3	1	5	150	3	0.695312
125	63	2	14	1	6	4	10	3	1	5	150	12	0.851562
125	63	2	14	1	6	4	10	3	1	5	150	36	0.492188
125	63	2	14	1	6	4	10	3	1	5	150	120	0.242188
125	63	2	14	1	6	4	10	3	1	5	2500	1	0.804688
125	63	2	14	1	6	4	10	3	1	5	2500	3	0.804688
125	63	2	14	1	6	4	10	3	1	5	2500	12	0.726562
125	63	2	14	1	6	4	10	3	1	5	2500	36	0.398438
125	63	2	14	1	6	4	10	3	1	5	2500	120	0.195312
125	63	2	14	1	6	4	10	3	1	5	30000	1	0.976562
125	63	2	14	1	6	4	10	3	1	5	30000	3	0.742188
125	63	2	14	1	6	4	10	3	1	5	30000	12	0.664062
125	63	2	14	1	6	4	10	3	1	5	30000	36	0.664062
125	63	2	14	1	6	4	10	3	1	5	30000	120	0.179688
126	28	1	12	1	12	10	22	2	1	3	150	1	0.0078125
126	28	1	12	1	12	10	22	2	1	3	150	3	0.0078125
126	28	1	12	1	12	10	22	2	1	3	150	12	0.0078125
126	28	1	12	1	12	10	22	2	1	3	150	36	0.0078125
126	28	1	12	1	12	10	22	2	1	3	150	120	0.0078125
126	28	1	12	1	12	10	22	2	1	3	2500	1	0.0078125
126	28	1	12	1	12	10	22	2	1	3	2500	3	0.0078125
126	28	1	12	1	12	10	22	2	1	3	2500	12	0.0078125
126	28	1	12	1	12	10	22	2	1	3	2500	36	0.0078125
126	28	1	12	1	12	10	22	2	1	3	2500	120	0.0078125
126	28	1	12	1	12	10	22	2	1	3	30000	1	0.0078125
126	28	1	12	1	12	10	22	2	1	3	30000	3	0.0078125
126	28	1	12	1	12	10	22	2	1	3	30000	12	0.0078125
126	28	1	12	1	12	10	22	2	1	3	30000	36	0.0078125
126	28	1	12	1	12	10	22	2	1	3	30000	120	0.0078125
127	34	2	16	1	6	3	9	4	1	5	150	1	0.992188
127	34	2	16	1	6	3	9	4	1	5	150	3	0.992188
127	34	2	16	1	6	3	9	4	1	5	150	12	0.976562
127	34	2	16	1	6	3	9	4	1	5	150	36	0.617188
127	34	2	16	1	6	3	9	4	1	5	150	120	0.117188
127	34	2	16	1	6	3	9	4	1	5	2500	1	0.992188
127	34	2	16	1	6	3	9	4	1	5	2500	3	0.992188
127	34	2	16	1	6	3	9	4	1	5	2500	12	0.992188
127	34	2	16	1	6	3	9	4	1	5	2500	36	0.992188
127	34	2	16	1	6	3	9	4	1	5	2500	120	0.554688
127	34	2	16	1	6	3	9	4	1	5	30000	1	0.992188
127	34	2	16	1	6	3	9	4	1	5	30000	3	0.992188
127	34	2	16	1	6	3	9	4	1	5	30000	12	0.992188
127	34	2	16	1	6	3	9	4	1	5	30000	36	0.992188
127	34	2	16	1	6	3	9	4	1	5	30000	120	0.835938
128	30	2	16	1	11	6	17	4	1	5	150	1	0.992188
128	30	2	16	1	11	6	17	4	1	5	150	3	0.992188
128	30	2	16	1	11	6	17	4	1	5	150	12	0.992188
128	30	2	16	1	11	6	17	4	1	5	150	36	0.992188
128	30	2	16	1	11	6	17	4	1	5	150	120	0.992188
128	30	2	16	1	11	6	17	4	1	5	2500	1	0.992188
128	30	2	16	1	11	6	17	4	1	5	2500	3	0.992188
128	30	2	16	1	11	6	17	4	1	5	2500	12	0.960938
128	30	2	16	1	11	6	17	4	1	5	2500	36	0.960938
128	30	2	16	1	11	6	17	4	1	5	2500	120	0.992188
128	30	2	16	1	11	6	17	4	1	5	30000	1	0.992188
128	30	2	16	1	11	6	17	4	1	5	30000	3	0.992188
128	30	2	16	1	11	6	17	4	1	5	30000	12	0.992188
128	30	2	16	1	11	6	17	4	1	5	30000	36	0.992188
128	30	2	16	1	11	6	17	4	1	5	30000	120	0.992188
129	40	5	18	0	3	1	4	5	0	5	150	1	0.117188
129	40	5	18	0	3	1	4	5	0	5	150	3	0.101562
129	40	5	18	0	3	1	4	5	0	5	150	12	0.117188
129	40	5	18	0	3	1	4	5	0	5	150	36	0.0234375
129	40	5	18	0	3	1	4	5	0	5	150	120	0.0078125
129	40	5	18	0	3	1	4	5	0	5	2500	1	0.0234375
129	40	5	18	0	3	1	4	5	0	5	2500	3	0.0546875
129	40	5	18	0	3	1	4	5	0	5	2500	12	0.0390625
129	40	5	18	0	3	1	4	5	0	5	2500	36	0.0390625
129	40	5	18	0	3	1	4	5	0	5	2500	120	0.0078125
129	40	5	18	0	3	1	4	5	0	5	30000	1	0.507812
129	40	5	18	0	3	1	4	5	0	5	30000	3	0.507812
129	40	5	18	0	3	1	4	5	0	5	30000	12	0.0234375
129	40	5	18	0	3	1	4	5	0	5	30000	36	0.0078125
129	40	5	18	0	3	1	4	5	0	5	30000	120	0.0078125
130	24	2	14	1	12	9	21	2	0	5	150	1	0.992188
130	24	2	14	1	12	9	21	2	0	5	150	3	0.617188
130	24	2	14	1	12	9	21	2	0	5	150	12	0.835938
130	24	2	14	1	12	9	21	2	0	5	150	36	0.679688
130	24	2	14	1	12	9	21	2	0	5	150	120	0.226562
130	24	2	14	1	12	9	21	2	0	5	2500	1	0.0234375
130	24	2	14	1	12	9	21	2	0	5	2500	3	0.398438
130	24	2	14	1	12	9	21	2	0	5	2500	12	0.0390625
130	24	2	14	1	12	9	21	2	0	5	2500	36	0.0546875
130	24	2	14	1	12	9	21	2	0	5	2500	120	0.0234375
130	24	2	14	1	12	9	21	2	0	5	30000	1	0.257812
130	24	2	14	1	12	9	21	2	0	5	30000	3	0.570312
130	24	2	14	1	12	9	21	2	0	5	30000	12	0.742188
130	24	2	14	1	12	9	21	2	0	5	30000	36	0.0703125
130	24	2	14	1	12	9	21	2	0	5	30000	120	0.0234375
131	32	4	16	0	6	10	16	4	1	3	150	1	0.132812
131	32	4	16	0	6	10	16	4	1	3	150	3	0.414062
131	32	4	16	0	6	10	16	4	1	3	150	12	0.0234375
131	32	4	16	0	6	10	16	4	1	3	150	36	0.367188
131	32	4	16	0	6	10	16	4	1	3	150	120	0.0234375
131	32	4	16	0	6	10	16	4	1	3	2500	1	0.320312
131	32	4	16	0	6	10	16	4	1	3	2500	3	0.195312
131	32	4	16	0	6	10	16	4	1	3	2500	12	0.257812
131	32	4	16	0	6	10	16	4	1	3	2500	36	0.757812
131	32	4	16	0	6	10	16	4	1	3	2500	120	0.0078125
131	32	4	16	0	6	10	16	4	1	3	30000	1	0.664062
131	32	4	16	0	6	10	16	4	1	3	30000	3	0.320312
131	32	4	16	0	6	10	16	4	1	3	30000	12	0.132812
131	32	4	16	0	6	10	16	4	1	3	30000	36	0.117188
131	32	4	16	0	6	10	16	4	1	3	30000	120	0.0390625
132	53	1	14	1	14	9	23	3	1	5	150	1	0.820312
132	53	1	14	1	14	9	23	3	1	5	150	3	0.320312
132	53	1	14	1	14	9	23	3	1	5	150	12	0.304688
132	53	1	14	1	14	9	23	3	1	5	150	36	0.242188
132	53	1	14	1	14	9	23	3	1	5	150	120	0.0859375
132	53	1	14	1	14	9	23	3	1	5	2500	1	0.945312
132	53	1	14	1	14	9	23	3	1	5	2500	3	0.757812
132	53	1	14	1	14	9	23	3	1	5	2500	12	0.132812
132	53	1	14	1	14	9	23	3	1	5	2500	36	0.117188
132	53	1	14	1	14	9	23	3	1	5	2500	120	0.0234375
132	53	1	14	1	14	9	23	3	1	5	30000	1	0.960938
132	53	1	14	1	14	9	23	3	1	5	30000	3	0.507812
132	53	1	14	1	14	9	23	3	1	5	30000	12	0.445312
132	53	1	14	1	14	9	23	3	1	5	30000	36	0.164062
132	53	1	14	1	14	9	23	3	1	5	30000	120	0.0390625
133	24	4	14	0	8	8	16	3	1	5	150	1	0.0546875
133	24	4	14	0	8	8	16	3	1	5	150	3	0.0078125
133	24	4	14	0	8	8	16	3	1	5	150	12	0.0078125
133	24	4	14	0	8	8	16	3	1	5	150	36	0.0078125
133	24	4	14	0	8	8	16	3	1	5	150	120	0.0078125
133	24	4	14	0	8	8	16	3	1	5	2500	1	0.195312
133	24	4	14	0	8	8	16	3	1	5	2500	3	0.382812
133	24	4	14	0	8	8	16	3	1	5	2500	12	0.164062
133	24	4	14	0	8	8	16	3	1	5	2500	36	0.0234375
133	24	4	14	0	8	8	16	3	1	5	2500	120	0.132812
133	24	4	14	0	8	8	16	3	1	5	30000	1	0.117188
133	24	4	14	0	8	8	16	3	1	5	30000	3	0.101562
133	24	4	14	0	8	8	16	3	1	5	30000	12	0.0234375
133	24	4	14	0	8	8	16	3	1	5	30000	36	0.226562
133	24	4	14	0	8	8	16	3	1	5	30000	120	0.507812
134	78	2	14	0	0	2	2	3	1	5	150	1	0.992188
134	78	2	14	0	0	2	2	3	1	5	150	3	0.742188
134	78	2	14	0	0	2	2	3	1	5	150	12	0.429688
134	78	2	14	0	0	2	2	3	1	5	150	36	0.242188
[truncated: 6,941 more rows]

## Sheet: Exp2 Probability Discounting
ID	Age (in years)	Income	Education	Gender	Anxiety	Depression	Distress	Health	Ethnicity	Race	Amount ($)	Probability (%)	RSV
1	36	2	14	0	1	0	1	4	1	5	150	5	0.507812
1	36	2	14	0	1	0	1	4	1	5	150	20	0.242188
1	36	2	14	0	1	0	1	4	1	5	150	50	0.992188
1	36	2	14	0	1	0	1	4	1	5	150	80	0.992188
1	36	2	14	0	1	0	1	4	1	5	150	95	0.992188
1	36	2	14	0	1	0	1	4	1	5	2500	5	0.992188
1	36	2	14	0	1	0	1	4	1	5	2500	20	0.992188
1	36	2	14	0	1	0	1	4	1	5	2500	50	0.992188
1	36	2	14	0	1	0	1	4	1	5	2500	80	0.992188
1	36	2	14	0	1	0	1	4	1	5	2500	95	0.992188
1	36	2	14	0	1	0	1	4	1	5	30000	5	0.992188
1	36	2	14	0	1	0	1	4	1	5	30000	20	0.992188
1	36	2	14	0	1	0	1	4	1	5	30000	50	0.992188
1	36	2	14	0	1	0	1	4	1	5	30000	80	0.992188
1	36	2	14	0	1	0	1	4	1	5	30000	95	0.992188
2	76	1	12	0	NA	NA	NA	3	1	5	150	5	0.0078125
2	76	1	12	0	NA	NA	NA	3	1	5	150	20	0.0078125
2	76	1	12	0	NA	NA	NA	3	1	5	150	50	0.0078125
2	76	1	12	0	NA	NA	NA	3	1	5	150	80	0.0078125
2	76	1	12	0	NA	NA	NA	3	1	5	150	95	0.0078125
2	76	1	12	0	NA	NA	NA	3	1	5	2500	5	0.0078125
2	76	1	12	0	NA	NA	NA	3	1	5	2500	20	0.0078125
2	76	1	12	0	NA	NA	NA	3	1	5	2500	50	0.0078125
2	76	1	12	0	NA	NA	NA	3	1	5	2500	80	0.0078125
2	76	1	12	0	NA	NA	NA	3	1	5	2500	95	0.0078125
2	76	1	12	0	NA	NA	NA	3	1	5	30000	5	0.0078125
2	76	1	12	0	NA	NA	NA	3	1	5	30000	20	0.0078125
2	76	1	12	0	NA	NA	NA	3	1	5	30000	50	0.0078125
2	76	1	12	0	NA	NA	NA	3	1	5	30000	80	0.0078125
2	76	1	12	0	NA	NA	NA	3	1	5	30000	95	0.0078125
3	43	3	18	1	0	0	0	5	1	3	150	5	0.992188
3	43	3	18	1	0	0	0	5	1	3	150	20	0.992188
3	43	3	18	1	0	0	0	5	1	3	150	50	0.992188
3	43	3	18	1	0	0	0	5	1	3	150	80	0.242188
3	43	3	18	1	0	0	0	5	1	3	150	95	0.492188
3	43	3	18	1	0	0	0	5	1	3	2500	5	0.992188
3	43	3	18	1	0	0	0	5	1	3	2500	20	0.992188
3	43	3	18	1	0	0	0	5	1	3	2500	50	0.992188
3	43	3	18	1	0	0	0	5	1	3	2500	80	0.992188
3	43	3	18	1	0	0	0	5	1	3	2500	95	0.992188
3	43	3	18	1	0	0	0	5	1	3	30000	5	0.992188
3	43	3	18	1	0	0	0	5	1	3	30000	20	0.492188
3	43	3	18	1	0	0	0	5	1	3	30000	50	0.992188
3	43	3	18	1	0	0	0	5	1	3	30000	80	0.992188
3	43	3	18	1	0	0	0	5	1	3	30000	95	0.992188
4	35	5	18	1	12	4	16	5	1	5	150	5	0.117188
4	35	5	18	1	12	4	16	5	1	5	150	20	0.507812
4	35	5	18	1	12	4	16	5	1	5	150	50	0.460938
4	35	5	18	1	12	4	16	5	1	5	150	80	0.992188
4	35	5	18	1	12	4	16	5	1	5	150	95	0.992188
4	35	5	18	1	12	4	16	5	1	5	2500	5	0.0078125
4	35	5	18	1	12	4	16	5	1	5	2500	20	0.0546875
4	35	5	18	1	12	4	16	5	1	5	2500	50	0.179688
4	35	5	18	1	12	4	16	5	1	5	2500	80	0.804688
4	35	5	18	1	12	4	16	5	1	5	2500	95	0.789062
4	35	5	18	1	12	4	16	5	1	5	30000	5	0.0078125
4	35	5	18	1	12	4	16	5	1	5	30000	20	0.0078125
4	35	5	18	1	12	4	16	5	1	5	30000	50	0.210938
4	35	5	18	1	12	4	16	5	1	5	30000	80	0.523438
4	35	5	18	1	12	4	16	5	1	5	30000	95	0.695312
5	45	1	16	0	3	4	7	3	1	2	150	5	0.210938
5	45	1	16	0	3	4	7	3	1	2	150	20	0.132812
5	45	1	16	0	3	4	7	3	1	2	150	50	0.148438
5	45	1	16	0	3	4	7	3	1	2	150	80	0.195312
5	45	1	16	0	3	4	7	3	1	2	150	95	0.210938
5	45	1	16	0	3	4	7	3	1	2	2500	5	0.117188
5	45	1	16	0	3	4	7	3	1	2	2500	20	0.117188
5	45	1	16	0	3	4	7	3	1	2	2500	50	0.117188
5	45	1	16	0	3	4	7	3	1	2	2500	80	0.117188
5	45	1	16	0	3	4	7	3	1	2	2500	95	0.117188
5	45	1	16	0	3	4	7	3	1	2	30000	5	0.773438
5	45	1	16	0	3	4	7	3	1	2	30000	20	0.101562
5	45	1	16	0	3	4	7	3	1	2	30000	50	0.0546875
5	45	1	16	0	3	4	7	3	1	2	30000	80	0.117188
5	45	1	16	0	3	4	7	3	1	2	30000	95	0.976562
6	59	2	14	0	7	1	8	5	1	5	150	5	0.0078125
6	59	2	14	0	7	1	8	5	1	5	150	20	0.0078125
6	59	2	14	0	7	1	8	5	1	5	150	50	0.0078125
6	59	2	14	0	7	1	8	5	1	5	150	80	0.0078125
6	59	2	14	0	7	1	8	5	1	5	150	95	0.0078125
6	59	2	14	0	7	1	8	5	1	5	2500	5	0.0078125
6	59	2	14	0	7	1	8	5	1	5	2500	20	0.0078125
6	59	2	14	0	7	1	8	5	1	5	2500	50	0.0078125
6	59	2	14	0	7	1	8	5	1	5	2500	80	0.0078125
6	59	2	14	0	7	1	8	5	1	5	2500	95	0.0078125
6	59	2	14	0	7	1	8	5	1	5	30000	5	0.0078125
6	59	2	14	0	7	1	8	5	1	5	30000	20	0.0078125
6	59	2	14	0	7	1	8	5	1	5	30000	50	0.0078125
6	59	2	14	0	7	1	8	5	1	5	30000	80	0.0078125
6	59	2	14	0	7	1	8	5	1	5	30000	95	0.0078125
7	60	1	5	1	15	9	24	2	1	5	150	5	0.210938
7	60	1	5	1	15	9	24	2	1	5	150	20	0.0078125
7	60	1	5	1	15	9	24	2	1	5	150	50	0.445312
7	60	1	5	1	15	9	24	2	1	5	150	80	0.992188
7	60	1	5	1	15	9	24	2	1	5	150	95	0.492188
7	60	1	5	1	15	9	24	2	1	5	2500	5	0.0078125
7	60	1	5	1	15	9	24	2	1	5	2500	20	0.0078125
7	60	1	5	1	15	9	24	2	1	5	2500	50	0.742188
7	60	1	5	1	15	9	24	2	1	5	2500	80	0.726562
7	60	1	5	1	15	9	24	2	1	5	2500	95	0.992188
7	60	1	5	1	15	9	24	2	1	5	30000	5	0.0078125
7	60	1	5	1	15	9	24	2	1	5	30000	20	0.0078125
7	60	1	5	1	15	9	24	2	1	5	30000	50	0.0078125
7	60	1	5	1	15	9	24	2	1	5	30000	80	0.742188
7	60	1	5	1	15	9	24	2	1	5	30000	95	0.492188
8	31	5	14	1	11	9	20	5	1	5	150	5	0.0078125
8	31	5	14	1	11	9	20	5	1	5	150	20	0.0078125
8	31	5	14	1	11	9	20	5	1	5	150	50	0.0078125
8	31	5	14	1	11	9	20	5	1	5	150	80	0.0078125
8	31	5	14	1	11	9	20	5	1	5	150	95	0.0078125
8	31	5	14	1	11	9	20	5	1	5	2500	5	0.0078125
8	31	5	14	1	11	9	20	5	1	5	2500	20	0.0078125
8	31	5	14	1	11	9	20	5	1	5	2500	50	0.0078125
8	31	5	14	1	11	9	20	5	1	5	2500	80	0.0078125
8	31	5	14	1	11	9	20	5	1	5	2500	95	0.0078125
8	31	5	14	1	11	9	20	5	1	5	30000	5	0.0078125
8	31	5	14	1	11	9	20	5	1	5	30000	20	0.0078125
8	31	5	14	1	11	9	20	5	1	5	30000	50	0.0078125
8	31	5	14	1	11	9	20	5	1	5	30000	80	0.0078125
8	31	5	14	1	11	9	20	5	1	5	30000	95	0.0078125
9	33	1	16	0	12	11	23	4	1	5	150	5	0.117188
9	33	1	16	0	12	11	23	4	1	5	150	20	0.460938
9	33	1	16	0	12	11	23	4	1	5	150	50	0.523438
9	33	1	16	0	12	11	23	4	1	5	150	80	0.601562
9	33	1	16	0	12	11	23	4	1	5	150	95	0.976562
9	33	1	16	0	12	11	23	4	1	5	2500	5	0.0078125
9	33	1	16	0	12	11	23	4	1	5	2500	20	0.0078125
9	33	1	16	0	12	11	23	4	1	5	2500	50	0.0546875
9	33	1	16	0	12	11	23	4	1	5	2500	80	0.382812
9	33	1	16	0	12	11	23	4	1	5	2500	95	0.789062
9	33	1	16	0	12	11	23	4	1	5	30000	5	0.0234375
9	33	1	16	0	12	11	23	4	1	5	30000	20	0.0234375
9	33	1	16	0	12	11	23	4	1	5	30000	50	0.210938
9	33	1	16	0	12	11	23	4	1	5	30000	80	0.101562
9	33	1	16	0	12	11	23	4	1	5	30000	95	0.867188
10	26	1	12	1	16	6	22	4	1	3	150	5	0.367188
10	26	1	12	1	16	6	22	4	1	3	150	20	0.992188
10	26	1	12	1	16	6	22	4	1	3	150	50	0.773438
10	26	1	12	1	16	6	22	4	1	3	150	80	0.976562
10	26	1	12	1	16	6	22	4	1	3	150	95	0.492188
10	26	1	12	1	16	6	22	4	1	3	2500	5	0.976562
10	26	1	12	1	16	6	22	4	1	3	2500	20	0.742188
10	26	1	12	1	16	6	22	4	1	3	2500	50	0.882812
10	26	1	12	1	16	6	22	4	1	3	2500	80	0.242188
10	26	1	12	1	16	6	22	4	1	3	2500	95	0.507812
10	26	1	12	1	16	6	22	4	1	3	30000	5	0.710938
10	26	1	12	1	16	6	22	4	1	3	30000	20	0.679688
10	26	1	12	1	16	6	22	4	1	3	30000	50	0.945312
10	26	1	12	1	16	6	22	4	1	3	30000	80	0.492188
10	26	1	12	1	16	6	22	4	1	3	30000	95	0.835938
11	55	5	16	1	9	0	9	4	1	5	150	5	0.0703125
11	55	5	16	1	9	0	9	4	1	5	150	20	0.132812
11	55	5	16	1	9	0	9	4	1	5	150	50	0.117188
11	55	5	16	1	9	0	9	4	1	5	150	80	0.773438
11	55	5	16	1	9	0	9	4	1	5	150	95	0.820312
11	55	5	16	1	9	0	9	4	1	5	2500	5	0.0234375
11	55	5	16	1	9	0	9	4	1	5	2500	20	0.0703125
11	55	5	16	1	9	0	9	4	1	5	2500	50	0.117188
11	55	5	16	1	9	0	9	4	1	5	2500	80	0.132812
11	55	5	16	1	9	0	9	4	1	5	2500	95	0.882812
11	55	5	16	1	9	0	9	4	1	5	30000	5	0.0078125
11	55	5	16	1	9	0	9	4	1	5	30000	20	0.0078125
11	55	5	16	1	9	0	9	4	1	5	30000	50	0.0703125
11	55	5	16	1	9	0	9	4	1	5	30000	80	0.0390625
11	55	5	16	1	9	0	9	4	1	5	30000	95	0.335938
12	45	2	16	1	16	6	22	1	0	1	150	5	0.507812
12	45	2	16	1	16	6	22	1	0	1	150	20	0.429688
12	45	2	16	1	16	6	22	1	0	1	150	50	0.460938
12	45	2	16	1	16	6	22	1	0	1	150	80	0.429688
12	45	2	16	1	16	6	22	1	0	1	150	95	0.992188
12	45	2	16	1	16	6	22	1	0	1	2500	5	0.0859375
12	45	2	16	1	16	6	22	1	0	1	2500	20	0.382812
12	45	2	16	1	16	6	22	1	0	1	2500	50	0.242188
12	45	2	16	1	16	6	22	1	0	1	2500	80	0.867188
12	45	2	16	1	16	6	22	1	0	1	2500	95	0.492188
12	45	2	16	1	16	6	22	1	0	1	30000	5	0.0234375
12	45	2	16	1	16	6	22	1	0	1	30000	20	0.0390625
12	45	2	16	1	16	6	22	1	0	1	30000	50	0.335938
12	45	2	16	1	16	6	22	1	0	1	30000	80	0.585938
12	45	2	16	1	16	6	22	1	0	1	30000	95	0.679688
13	25	5	16	1	14	10	24	3	1	5	150	5	0.0078125
13	25	5	16	1	14	10	24	3	1	5	150	20	0.117188
13	25	5	16	1	14	10	24	3	1	5	150	50	0.335938
13	25	5	16	1	14	10	24	3	1	5	150	80	0.460938
13	25	5	16	1	14	10	24	3	1	5	150	95	0.757812
13	25	5	16	1	14	10	24	3	1	5	2500	5	0.242188
13	25	5	16	1	14	10	24	3	1	5	2500	20	0.117188
13	25	5	16	1	14	10	24	3	1	5	2500	50	0.210938
13	25	5	16	1	14	10	24	3	1	5	2500	80	0.117188
13	25	5	16	1	14	10	24	3	1	5	2500	95	0.195312
13	25	5	16	1	14	10	24	3	1	5	30000	5	0.0078125
13	25	5	16	1	14	10	24	3	1	5	30000	20	0.0078125
13	25	5	16	1	14	10	24	3	1	5	30000	50	0.117188
13	25	5	16	1	14	10	24	3	1	5	30000	80	0.0234375
13	25	5	16	1	14	10	24	3	1	5	30000	95	0.0390625
14	38	4	16	0	6	0	6	5	1	5	150	5	0.0078125
14	38	4	16	0	6	0	6	5	1	5	150	20	0.0546875
14	38	4	16	0	6	0	6	5	1	5	150	50	0.242188
14	38	4	16	0	6	0	6	5	1	5	150	80	0.492188
14	38	4	16	0	6	0	6	5	1	5	150	95	0.929688
14	38	4	16	0	6	0	6	5	1	5	2500	5	0.0078125
14	38	4	16	0	6	0	6	5	1	5	2500	20	0.0078125
14	38	4	16	0	6	0	6	5	1	5	2500	50	0.117188
14	38	4	16	0	6	0	6	5	1	5	2500	80	0.757812
14	38	4	16	0	6	0	6	5	1	5	2500	95	0.882812
14	38	4	16	0	6	0	6	5	1	5	30000	5	0.0078125
14	38	4	16	0	6	0	6	5	1	5	30000	20	0.0078125
14	38	4	16	0	6	0	6	5	1	5	30000	50	0.117188
14	38	4	16	0	6	0	6	5	1	5	30000	80	0.757812
14	38	4	16	0	6	0	6	5	1	5	30000	95	0.757812
15	39	2	14	1	16	3	19	4	1	5	150	5	0.0234375
15	39	2	14	1	16	3	19	4	1	5	150	20	0.117188
15	39	2	14	1	16	3	19	4	1	5	150	50	0.0703125
15	39	2	14	1	16	3	19	4	1	5	150	80	0.117188
15	39	2	14	1	16	3	19	4	1	5	150	95	0.132812
15	39	2	14	1	16	3	19	4	1	5	2500	5	0.0078125
15	39	2	14	1	16	3	19	4	1	5	2500	20	0.0078125
15	39	2	14	1	16	3	19	4	1	5	2500	50	0.0078125
15	39	2	14	1	16	3	19	4	1	5	2500	80	0.0078125
15	39	2	14	1	16	3	19	4	1	5	2500	95	0.757812
15	39	2	14	1	16	3	19	4	1	5	30000	5	0.0078125
15	39	2	14	1	16	3	19	4	1	5	30000	20	0.0078125
15	39	2	14	1	16	3	19	4	1	5	30000	50	0.0078125
15	39	2	14	1	16	3	19	4	1	5	30000	80	0.0078125
15	39	2	14	1	16	3	19	4	1	5	30000	95	0.257812
16	33	1	14	1	NA	6	NA	4	1	NA	150	5	0.0078125
16	33	1	14	1	NA	6	NA	4	1	NA	150	20	0.0078125
16	33	1	14	1	NA	6	NA	4	1	NA	150	50	0.0078125
16	33	1	14	1	NA	6	NA	4	1	NA	150	80	0.0078125
16	33	1	14	1	NA	6	NA	4	1	NA	150	95	0.0078125
16	33	1	14	1	NA	6	NA	4	1	NA	2500	5	0.0078125
16	33	1	14	1	NA	6	NA	4	1	NA	2500	20	0.0078125
16	33	1	14	1	NA	6	NA	4	1	NA	2500	50	0.0078125
16	33	1	14	1	NA	6	NA	4	1	NA	2500	80	0.0078125
16	33	1	14	1	NA	6	NA	4	1	NA	2500	95	0.0078125
16	33	1	14	1	NA	6	NA	4	1	NA	30000	5	0.0078125
16	33	1	14	1	NA	6	NA	4	1	NA	30000	20	0.0078125
16	33	1	14	1	NA	6	NA	4	1	NA	30000	50	0.0078125
16	33	1	14	1	NA	6	NA	4	1	NA	30000	80	0.0078125
16	33	1	14	1	NA	6	NA	4	1	NA	30000	95	0.0078125
17	43	3	16	0	5	0	5	4	0	5	150	5	0.0546875
17	43	3	16	0	5	0	5	4	0	5	150	20	0.445312
17	43	3	16	0	5	0	5	4	0	5	150	50	0.445312
17	43	3	16	0	5	0	5	4	0	5	150	80	0.507812
17	43	3	16	0	5	0	5	4	0	5	150	95	0.476562
17	43	3	16	0	5	0	5	4	0	5	2500	5	0.132812
17	43	3	16	0	5	0	5	4	0	5	2500	20	0.101562
17	43	3	16	0	5	0	5	4	0	5	2500	50	0.0546875
17	43	3	16	0	5	0	5	4	0	5	2500	80	0.0546875
17	43	3	16	0	5	0	5	4	0	5	2500	95	0.757812
17	43	3	16	0	5	0	5	4	0	5	30000	5	0.0078125
17	43	3	16	0	5	0	5	4	0	5	30000	20	0.0234375
17	43	3	16	0	5	0	5	4	0	5	30000	50	0.0234375
17	43	3	16	0	5	0	5	4	0	5	30000	80	0.0234375
17	43	3	16	0	5	0	5	4	0	5	30000	95	0.242188
18	33	3	14	1	13	12	25	2	1	5	150	5	0.195312
18	33	3	14	1	13	12	25	2	1	5	150	20	0.242188
18	33	3	14	1	13	12	25	2	1	5	150	50	0.242188
18	33	3	14	1	13	12	25	2	1	5	150	80	0.492188
18	33	3	14	1	13	12	25	2	1	5	150	95	0.492188
18	33	3	14	1	13	12	25	2	1	5	2500	5	0.0078125
18	33	3	14	1	13	12	25	2	1	5	2500	20	0.0234375
18	33	3	14	1	13	12	25	2	1	5	2500	50	0.0234375
18	33	3	14	1	13	12	25	2	1	5	2500	80	0.0234375
18	33	3	14	1	13	12	25	2	1	5	2500	95	0.507812
18	33	3	14	1	13	12	25	2	1	5	30000	5	0.0078125
18	33	3	14	1	13	12	25	2	1	5	30000	20	0.0078125
18	33	3	14	1	13	12	25	2	1	5	30000	50	0.0078125
18	33	3	14	1	13	12	25	2	1	5	30000	80	0.0234375
18	33	3	14	1	13	12	25	2	1	5	30000	95	0.0546875
19	22	1	14	0	11	9	20	5	1	5	150	5	0.0078125
19	22	1	14	0	11	9	20	5	1	5	150	20	0.0078125
19	22	1	14	0	11	9	20	5	1	5	150	50	0.0078125
19	22	1	14	0	11	9	20	5	1	5	150	80	0.0078125
19	22	1	14	0	11	9	20	5	1	5	150	95	0.0078125
19	22	1	14	0	11	9	20	5	1	5	2500	5	0.0078125
19	22	1	14	0	11	9	20	5	1	5	2500	20	0.0078125
19	22	1	14	0	11	9	20	5	1	5	2500	50	0.0078125
19	22	1	14	0	11	9	20	5	1	5	2500	80	0.0078125
19	22	1	14	0	11	9	20	5	1	5	2500	95	0.0078125
19	22	1	14	0	11	9	20	5	1	5	30000	5	0.0078125
19	22	1	14	0	11	9	20	5	1	5	30000	20	0.0078125
19	22	1	14	0	11	9	20	5	1	5	30000	50	0.0078125
19	22	1	14	0	11	9	20	5	1	5	30000	80	0.0078125
19	22	1	14	0	11	9	20	5	1	5	30000	95	0.0078125
20	28	3	14	0	2	2	4	4	1	3	150	5	0.132812
20	28	3	14	0	2	2	4	4	1	3	150	20	0.117188
20	28	3	14	0	2	2	4	4	1	3	150	50	0.242188
20	28	3	14	0	2	2	4	4	1	3	150	80	0.398438
20	28	3	14	0	2	2	4	4	1	3	150	95	0.882812
20	28	3	14	0	2	2	4	4	1	3	2500	5	0.0078125
20	28	3	14	0	2	2	4	4	1	3	2500	20	0.0078125
20	28	3	14	0	2	2	4	4	1	3	2500	50	0.351562
20	28	3	14	0	2	2	4	4	1	3	2500	80	0.757812
20	28	3	14	0	2	2	4	4	1	3	2500	95	0.757812
20	28	3	14	0	2	2	4	4	1	3	30000	5	0.0078125
20	28	3	14	0	2	2	4	4	1	3	30000	20	0.0234375
20	28	3	14	0	2	2	4	4	1	3	30000	50	0.210938
20	28	3	14	0	2	2	4	4	1	3	30000	80	0.242188
20	28	3	14	0	2	2	4	4	1	3	30000	95	0.492188
21	39	1	12	0	12	19	31	1	1	5	150	5	0.257812
21	39	1	12	0	12	19	31	1	1	5	150	20	0.507812
21	39	1	12	0	12	19	31	1	1	5	150	50	0.242188
21	39	1	12	0	12	19	31	1	1	5	150	80	0.242188
21	39	1	12	0	12	19	31	1	1	5	150	95	0.898438
21	39	1	12	0	12	19	31	1	1	5	2500	5	0.0078125
21	39	1	12	0	12	19	31	1	1	5	2500	20	0.0078125
21	39	1	12	0	12	19	31	1	1	5	2500	50	0.117188
21	39	1	12	0	12	19	31	1	1	5	2500	80	0.242188
21	39	1	12	0	12	19	31	1	1	5	2500	95	0.507812
21	39	1	12	0	12	19	31	1	1	5	30000	5	0.0078125
21	39	1	12	0	12	19	31	1	1	5	30000	20	0.0078125
21	39	1	12	0	12	19	31	1	1	5	30000	50	0.0078125
21	39	1	12	0	12	19	31	1	1	5	30000	80	0.507812
21	39	1	12	0	12	19	31	1	1	5	30000	95	0.132812
22	33	5	16	0	0	0	0	5	1	5	150	5	0.0078125
22	33	5	16	0	0	0	0	5	1	5	150	20	0.0078125
22	33	5	16	0	0	0	0	5	1	5	150	50	0.0078125
22	33	5	16	0	0	0	0	5	1	5	150	80	0.0078125
22	33	5	16	0	0	0	0	5	1	5	150	95	0.492188
22	33	5	16	0	0	0	0	5	1	5	2500	5	0.0078125
22	33	5	16	0	0	0	0	5	1	5	2500	20	0.0078125
22	33	5	16	0	0	0	0	5	1	5	2500	50	0.0078125
22	33	5	16	0	0	0	0	5	1	5	2500	80	0.0078125
22	33	5	16	0	0	0	0	5	1	5	2500	95	0.0078125
22	33	5	16	0	0	0	0	5	1	5	30000	5	0.0078125
22	33	5	16	0	0	0	0	5	1	5	30000	20	0.0078125
22	33	5	16	0	0	0	0	5	1	5	30000	50	0.0078125
22	33	5	16	0	0	0	0	5	1	5	30000	80	0.0078125
22	33	5	16	0	0	0	0	5	1	5	30000	95	0.0078125
23	59	1	16	1	17	8	25	2	1	5	150	5	0.0078125
23	59	1	16	1	17	8	25	2	1	5	150	20	0.0078125
23	59	1	16	1	17	8	25	2	1	5	150	50	0.929688
23	59	1	16	1	17	8	25	2	1	5	150	80	0.882812
23	59	1	16	1	17	8	25	2	1	5	150	95	0.992188
23	59	1	16	1	17	8	25	2	1	5	2500	5	0.0078125
23	59	1	16	1	17	8	25	2	1	5	2500	20	0.0078125
23	59	1	16	1	17	8	25	2	1	5	2500	50	0.445312
23	59	1	16	1	17	8	25	2	1	5	2500	80	0.492188
23	59	1	16	1	17	8	25	2	1	5	2500	95	0.992188
23	59	1	16	1	17	8	25	2	1	5	30000	5	0.0078125
23	59	1	16	1	17	8	25	2	1	5	30000	20	0.0078125
23	59	1	16	1	17	8	25	2	1	5	30000	50	0.242188
23	59	1	16	1	17	8	25	2	1	5	30000	80	0.0703125
23	59	1	16	1	17	8	25	2	1	5	30000	95	0.492188
24	38	1	16	1	7	2	9	4	1	5	150	5	0.0078125
24	38	1	16	1	7	2	9	4	1	5	150	20	0.0078125
24	38	1	16	1	7	2	9	4	1	5	150	50	0.0078125
24	38	1	16	1	7	2	9	4	1	5	150	80	0.0078125
24	38	1	16	1	7	2	9	4	1	5	150	95	0.0078125
24	38	1	16	1	7	2	9	4	1	5	2500	5	0.0078125
24	38	1	16	1	7	2	9	4	1	5	2500	20	0.0078125
24	38	1	16	1	7	2	9	4	1	5	2500	50	0.0078125
24	38	1	16	1	7	2	9	4	1	5	2500	80	0.0078125
24	38	1	16	1	7	2	9	4	1	5	2500	95	0.0078125
24	38	1	16	1	7	2	9	4	1	5	30000	5	0.0078125
24	38	1	16	1	7	2	9	4	1	5	30000	20	0.0078125
24	38	1	16	1	7	2	9	4	1	5	30000	50	0.0078125
24	38	1	16	1	7	2	9	4	1	5	30000	80	0.0078125
24	38	1	16	1	7	2	9	4	1	5	30000	95	0.0078125
25	33	3	12	0	8	2	10	4	1	5	150	5	0.242188
25	33	3	12	0	8	2	10	4	1	5	150	20	0.492188
25	33	3	12	0	8	2	10	4	1	5	150	50	0.617188
25	33	3	12	0	8	2	10	4	1	5	150	80	0.789062
25	33	3	12	0	8	2	10	4	1	5	150	95	0.882812
25	33	3	12	0	8	2	10	4	1	5	2500	5	0.0078125
25	33	3	12	0	8	2	10	4	1	5	2500	20	0.117188
25	33	3	12	0	8	2	10	4	1	5	2500	50	0.242188
25	33	3	12	0	8	2	10	4	1	5	2500	80	0.882812
25	33	3	12	0	8	2	10	4	1	5	2500	95	0.945312
25	33	3	12	0	8	2	10	4	1	5	30000	5	0.0234375
25	33	3	12	0	8	2	10	4	1	5	30000	20	0.0390625
25	33	3	12	0	8	2	10	4	1	5	30000	50	0.0546875
25	33	3	12	0	8	2	10	4	1	5	30000	80	0.757812
25	33	3	12	0	8	2	10	4	1	5	30000	95	0.976562
26	26	1	5	1	19	5	24	5	1	5	150	5	0.0078125
26	26	1	5	1	19	5	24	5	1	5	150	20	0.0078125
26	26	1	5	1	19	5	24	5	1	5	150	50	0.0078125
26	26	1	5	1	19	5	24	5	1	5	150	80	0.0078125
26	26	1	5	1	19	5	24	5	1	5	150	95	0.507812
26	26	1	5	1	19	5	24	5	1	5	2500	5	0.0078125
26	26	1	5	1	19	5	24	5	1	5	2500	20	0.664062
26	26	1	5	1	19	5	24	5	1	5	2500	50	0.742188
26	26	1	5	1	19	5	24	5	1	5	2500	80	0.117188
26	26	1	5	1	19	5	24	5	1	5	2500	95	0.539062
26	26	1	5	1	19	5	24	5	1	5	30000	5	0.335938
26	26	1	5	1	19	5	24	5	1	5	30000	20	0.0078125
26	26	1	5	1	19	5	24	5	1	5	30000	50	0.335938
26	26	1	5	1	19	5	24	5	1	5	30000	80	0.0078125
26	26	1	5	1	19	5	24	5	1	5	30000	95	0.382812
27	77	1	12	0	3	4	7	3	1	5	150	5	0.117188
27	77	1	12	0	3	4	7	3	1	5	150	20	0.257812
27	77	1	12	0	3	4	7	3	1	5	150	50	0.445312
27	77	1	12	0	3	4	7	3	1	5	150	80	0.304688
27	77	1	12	0	3	4	7	3	1	5	150	95	0.757812
27	77	1	12	0	3	4	7	3	1	5	2500	5	0.0390625
27	77	1	12	0	3	4	7	3	1	5	2500	20	0.0859375
27	77	1	12	0	3	4	7	3	1	5	2500	50	0.164062
27	77	1	12	0	3	4	7	3	1	5	2500	80	0.257812
27	77	1	12	0	3	4	7	3	1	5	2500	95	0.523438
27	77	1	12	0	3	4	7	3	1	5	30000	5	0.0078125
27	77	1	12	0	3	4	7	3	1	5	30000	20	0.0234375
27	77	1	12	0	3	4	7	3	1	5	30000	50	0.0390625
27	77	1	12	0	3	4	7	3	1	5	30000	80	0.148438
27	77	1	12	0	3	4	7	3	1	5	30000	95	0.148438
28	50	4	16	1	0	0	0	4	0	6	150	5	0.0234375
28	50	4	16	1	0	0	0	4	0	6	150	20	0.0390625
28	50	4	16	1	0	0	0	4	0	6	150	50	0.0703125
28	50	4	16	1	0	0	0	4	0	6	150	80	0.132812
28	50	4	16	1	0	0	0	4	0	6	150	95	0.148438
28	50	4	16	1	0	0	0	4	0	6	2500	5	0.0078125
28	50	4	16	1	0	0	0	4	0	6	2500	20	0.0078125
28	50	4	16	1	0	0	0	4	0	6	2500	50	0.0546875
28	50	4	16	1	0	0	0	4	0	6	2500	80	0.164062
28	50	4	16	1	0	0	0	4	0	6	2500	95	0.398438
28	50	4	16	1	0	0	0	4	0	6	30000	5	0.0078125
28	50	4	16	1	0	0	0	4	0	6	30000	20	0.0078125
28	50	4	16	1	0	0	0	4	0	6	30000	50	0.0078125
28	50	4	16	1	0	0	0	4	0	6	30000	80	0.0078125
28	50	4	16	1	0	0	0	4	0	6	30000	95	0.0078125
29	37	4	18	1	7	3	10	4	1	5	150	5	0.0078125
29	37	4	18	1	7	3	10	4	1	5	150	20	0.0078125
29	37	4	18	1	7	3	10	4	1	5	150	50	0.0234375
29	37	4	18	1	7	3	10	4	1	5	150	80	0.0078125
29	37	4	18	1	7	3	10	4	1	5	150	95	0.0078125
29	37	4	18	1	7	3	10	4	1	5	2500	5	0.0078125
29	37	4	18	1	7	3	10	4	1	5	2500	20	0.0078125
29	37	4	18	1	7	3	10	4	1	5	2500	50	0.0078125
29	37	4	18	1	7	3	10	4	1	5	2500	80	0.0234375
29	37	4	18	1	7	3	10	4	1	5	2500	95	0.117188
29	37	4	18	1	7	3	10	4	1	5	30000	5	0.0234375
29	37	4	18	1	7	3	10	4	1	5	30000	20	0.0078125
29	37	4	18	1	7	3	10	4	1	5	30000	50	0.0234375
29	37	4	18	1	7	3	10	4	1	5	30000	80	0.0078125
29	37	4	18	1	7	3	10	4	1	5	30000	95	0.0078125
30	39	2	12	1	11	4	15	3	1	5	150	5	0.992188
30	39	2	12	1	11	4	15	3	1	5	150	20	0.992188
30	39	2	12	1	11	4	15	3	1	5	150	50	0.992188
30	39	2	12	1	11	4	15	3	1	5	150	80	0.992188
30	39	2	12	1	11	4	15	3	1	5	150	95	0.492188
30	39	2	12	1	11	4	15	3	1	5	2500	5	0.992188
30	39	2	12	1	11	4	15	3	1	5	2500	20	0.992188
30	39	2	12	1	11	4	15	3	1	5	2500	50	0.242188
30	39	2	12	1	11	4	15	3	1	5	2500	80	0.992188
30	39	2	12	1	11	4	15	3	1	5	2500	95	0.617188
30	39	2	12	1	11	4	15	3	1	5	30000	5	0.992188
30	39	2	12	1	11	4	15	3	1	5	30000	20	0.992188
30	39	2	12	1	11	4	15	3	1	5	30000	50	0.992188
30	39	2	12	1	11	4	15	3	1	5	30000	80	0.992188
30	39	2	12	1	11	4	15	3	1	5	30000	95	0.992188
31	23	2	14	1	9	9	18	4	0	NA	150	5	0.289062
31	23	2	14	1	9	9	18	4	0	NA	150	20	0.335938
31	23	2	14	1	9	9	18	4	0	NA	150	50	0.382812
31	23	2	14	1	9	9	18	4	0	NA	150	80	0.320312
31	23	2	14	1	9	9	18	4	0	NA	150	95	0.429688
31	23	2	14	1	9	9	18	4	0	NA	2500	5	0.0234375
31	23	2	14	1	9	9	18	4	0	NA	2500	20	0.0546875
31	23	2	14	1	9	9	18	4	0	NA	2500	50	0.507812
31	23	2	14	1	9	9	18	4	0	NA	2500	80	0.0703125
31	23	2	14	1	9	9	18	4	0	NA	2500	95	0.0703125
31	23	2	14	1	9	9	18	4	0	NA	30000	5	0.0390625
31	23	2	14	1	9	9	18	4	0	NA	30000	20	0.117188
31	23	2	14	1	9	9	18	4	0	NA	30000	50	0.132812
31	23	2	14	1	9	9	18	4	0	NA	30000	80	0.148438
31	23	2	14	1	9	9	18	4	0	NA	30000	95	0.132812
32	64	1	12	1	19	11	30	3	1	6	150	5	0.0078125
32	64	1	12	1	19	11	30	3	1	6	150	20	0.0703125
32	64	1	12	1	19	11	30	3	1	6	150	50	0.0546875
32	64	1	12	1	19	11	30	3	1	6	150	80	0.679688
32	64	1	12	1	19	11	30	3	1	6	150	95	0.757812
32	64	1	12	1	19	11	30	3	1	6	2500	5	0.0234375
32	64	1	12	1	19	11	30	3	1	6	2500	20	0.0390625
32	64	1	12	1	19	11	30	3	1	6	2500	50	0.0546875
32	64	1	12	1	19	11	30	3	1	6	2500	80	0.382812
32	64	1	12	1	19	11	30	3	1	6	2500	95	0.382812
32	64	1	12	1	19	11	30	3	1	6	30000	5	0.0234375
32	64	1	12	1	19	11	30	3	1	6	30000	20	0.0078125
32	64	1	12	1	19	11	30	3	1	6	30000	50	0.0390625
32	64	1	12	1	19	11	30	3	1	6	30000	80	0.0390625
32	64	1	12	1	19	11	30	3	1	6	30000	95	0.492188
33	52	5	12	0	15	3	18	5	1	5	150	5	0.992188
33	52	5	12	0	15	3	18	5	1	5	150	20	0.992188
33	52	5	12	0	15	3	18	5	1	5	150	50	0.992188
33	52	5	12	0	15	3	18	5	1	5	150	80	0.992188
33	52	5	12	0	15	3	18	5	1	5	150	95	0.992188
33	52	5	12	0	15	3	18	5	1	5	2500	5	0.992188
33	52	5	12	0	15	3	18	5	1	5	2500	20	0.992188
33	52	5	12	0	15	3	18	5	1	5	2500	50	0.992188
33	52	5	12	0	15	3	18	5	1	5	2500	80	0.992188
33	52	5	12	0	15	3	18	5	1	5	2500	95	0.992188
33	52	5	12	0	15	3	18	5	1	5	30000	5	0.992188
33	52	5	12	0	15	3	18	5	1	5	30000	20	0.992188
33	52	5	12	0	15	3	18	5	1	5	30000	50	0.992188
33	52	5	12	0	15	3	18	5	1	5	30000	80	0.992188
33	52	5	12	0	15	3	18	5	1	5	30000	95	0.992188
34	71	2	14	1	5	3	8	2	1	5	150	5	0.0078125
34	71	2	14	1	5	3	8	2	1	5	150	20	0.0703125
34	71	2	14	1	5	3	8	2	1	5	150	50	0.0234375
34	71	2	14	1	5	3	8	2	1	5	150	80	0.195312
34	71	2	14	1	5	3	8	2	1	5	150	95	0.320312
34	71	2	14	1	5	3	8	2	1	5	2500	5	0.0078125
34	71	2	14	1	5	3	8	2	1	5	2500	20	0.0078125
34	71	2	14	1	5	3	8	2	1	5	2500	50	0.0078125
34	71	2	14	1	5	3	8	2	1	5	2500	80	0.0078125
34	71	2	14	1	5	3	8	2	1	5	2500	95	0.0390625
34	71	2	14	1	5	3	8	2	1	5	30000	5	0.0078125
34	71	2	14	1	5	3	8	2	1	5	30000	20	0.0078125
34	71	2	14	1	5	3	8	2	1	5	30000	50	0.0078125
34	71	2	14	1	5	3	8	2	1	5	30000	80	0.0703125
34	71	2	14	1	5	3	8	2	1	5	30000	95	0.0234375
35	46	1	16	1	0	0	0	3	1	3	150	5	0.0078125
35	46	1	16	1	0	0	0	3	1	3	150	20	0.0078125
35	46	1	16	1	0	0	0	3	1	3	150	50	0.0078125
35	46	1	16	1	0	0	0	3	1	3	150	80	0.0078125
35	46	1	16	1	0	0	0	3	1	3	150	95	0.0078125
35	46	1	16	1	0	0	0	3	1	3	2500	5	0.0078125
35	46	1	16	1	0	0	0	3	1	3	2500	20	0.0078125
35	46	1	16	1	0	0	0	3	1	3	2500	50	0.0078125
35	46	1	16	1	0	0	0	3	1	3	2500	80	0.0078125
35	46	1	16	1	0	0	0	3	1	3	2500	95	0.0078125
35	46	1	16	1	0	0	0	3	1	3	30000	5	0.0078125
35	46	1	16	1	0	0	0	3	1	3	30000	20	0.0078125
35	46	1	16	1	0	0	0	3	1	3	30000	50	0.0078125
35	46	1	16	1	0	0	0	3	1	3	30000	80	0.0078125
35	46	1	16	1	0	0	0	3	1	3	30000	95	0.0078125
36	68	2	14	0	3	6	9	4	1	5	150	5	0.148438
36	68	2	14	0	3	6	9	4	1	5	150	20	0.257812
36	68	2	14	0	3	6	9	4	1	5	150	50	0.257812
36	68	2	14	0	3	6	9	4	1	5	150	80	0.257812
36	68	2	14	0	3	6	9	4	1	5	150	95	0.945312
36	68	2	14	0	3	6	9	4	1	5	2500	5	0.117188
36	68	2	14	0	3	6	9	4	1	5	2500	20	0.117188
36	68	2	14	0	3	6	9	4	1	5	2500	50	0.117188
36	68	2	14	0	3	6	9	4	1	5	2500	80	0.523438
36	68	2	14	0	3	6	9	4	1	5	2500	95	0.945312
36	68	2	14	0	3	6	9	4	1	5	30000	5	0.0078125
36	68	2	14	0	3	6	9	4	1	5	30000	20	0.0078125
36	68	2	14	0	3	6	9	4	1	5	30000	50	0.179688
36	68	2	14	0	3	6	9	4	1	5	30000	80	0.210938
36	68	2	14	0	3	6	9	4	1	5	30000	95	0.257812
37	31	4	16	0	10	4	14	3	0	5	150	5	0.132812
37	31	4	16	0	10	4	14	3	0	5	150	20	0.195312
37	31	4	16	0	10	4	14	3	0	5	150	50	0.335938
37	31	4	16	0	10	4	14	3	0	5	150	80	0.523438
37	31	4	16	0	10	4	14	3	0	5	150	95	0.757812
37	31	4	16	0	10	4	14	3	0	5	2500	5	0.0234375
37	31	4	16	0	10	4	14	3	0	5	2500	20	0.117188
37	31	4	16	0	10	4	14	3	0	5	2500	50	0.195312
37	31	4	16	0	10	4	14	3	0	5	2500	80	0.554688
37	31	4	16	0	10	4	14	3	0	5	2500	95	0.757812
37	31	4	16	0	10	4	14	3	0	5	30000	5	0.0078125
37	31	4	16	0	10	4	14	3	0	5	30000	20	0.0234375
37	31	4	16	0	10	4	14	3	0	5	30000	50	0.367188
37	31	4	16	0	10	4	14	3	0	5	30000	80	0.507812
37	31	4	16	0	10	4	14	3	0	5	30000	95	0.773438
38	56	1	12	1	3	1	4	2	1	5	150	5	0.101562
38	56	1	12	1	3	1	4	2	1	5	150	20	0.0078125
38	56	1	12	1	3	1	4	2	1	5	150	50	0.242188
38	56	1	12	1	3	1	4	2	1	5	150	80	0.992188
38	56	1	12	1	3	1	4	2	1	5	150	95	0.242188
38	56	1	12	1	3	1	4	2	1	5	2500	5	0.0078125
38	56	1	12	1	3	1	4	2	1	5	2500	20	0.0078125
38	56	1	12	1	3	1	4	2	1	5	2500	50	0.0234375
38	56	1	12	1	3	1	4	2	1	5	2500	80	0.492188
38	56	1	12	1	3	1	4	2	1	5	2500	95	0.476562
38	56	1	12	1	3	1	4	2	1	5	30000	5	0.0078125
38	56	1	12	1	3	1	4	2	1	5	30000	20	0.0078125
38	56	1	12	1	3	1	4	2	1	5	30000	50	0.0078125
38	56	1	12	1	3	1	4	2	1	5	30000	80	0.0703125
38	56	1	12	1	3	1	4	2	1	5	30000	95	0.320312
39	66	3	16	0	17	9	26	2	1	5	150	5	0.492188
39	66	3	16	0	17	9	26	2	1	5	150	20	0.992188
39	66	3	16	0	17	9	26	2	1	5	150	50	0.882812
39	66	3	16	0	17	9	26	2	1	5	150	80	0.242188
39	66	3	16	0	17	9	26	2	1	5	150	95	0.992188
39	66	3	16	0	17	9	26	2	1	5	2500	5	0.0390625
39	66	3	16	0	17	9	26	2	1	5	2500	20	0.195312
39	66	3	16	0	17	9	26	2	1	5	2500	50	0.179688
39	66	3	16	0	17	9	26	2	1	5	2500	80	0.226562
39	66	3	16	0	17	9	26	2	1	5	2500	95	0.992188
39	66	3	16	0	17	9	26	2	1	5	30000	5	0.242188
39	66	3	16	0	17	9	26	2	1	5	30000	20	0.0078125
39	66	3	16	0	17	9	26	2	1	5	30000	50	0.242188
39	66	3	16	0	17	9	26	2	1	5	30000	80	0.0546875
39	66	3	16	0	17	9	26	2	1	5	30000	95	0.0546875
40	29	1	14	1	13	3	16	3	1	5	150	5	0.0078125
40	29	1	14	1	13	3	16	3	1	5	150	20	0.0078125
40	29	1	14	1	13	3	16	3	1	5	150	50	0.0234375
40	29	1	14	1	13	3	16	3	1	5	150	80	0.507812
40	29	1	14	1	13	3	16	3	1	5	150	95	0.757812
40	29	1	14	1	13	3	16	3	1	5	2500	5	0.0078125
40	29	1	14	1	13	3	16	3	1	5	2500	20	0.0078125
40	29	1	14	1	13	3	16	3	1	5	2500	50	0.289062
40	29	1	14	1	13	3	16	3	1	5	2500	80	0.101562
40	29	1	14	1	13	3	16	3	1	5	2500	95	0.773438
40	29	1	14	1	13	3	16	3	1	5	30000	5	0.0078125
40	29	1	14	1	13	3	16	3	1	5	30000	20	0.0078125
40	29	1	14	1	13	3	16	3	1	5	30000	50	0.632812
40	29	1	14	1	13	3	16	3	1	5	30000	80	0.664062
40	29	1	14	1	13	3	16	3	1	5	30000	95	0.617188
41	63	2	16	1	8	3	11	4	1	5	150	5	0.117188
41	63	2	16	1	8	3	11	4	1	5	150	20	0.226562
41	63	2	16	1	8	3	11	4	1	5	150	50	0.492188
41	63	2	16	1	8	3	11	4	1	5	150	80	0.992188
41	63	2	16	1	8	3	11	4	1	5	150	95	0.882812
41	63	2	16	1	8	3	11	4	1	5	2500	5	0.0234375
41	63	2	16	1	8	3	11	4	1	5	2500	20	0.0234375
41	63	2	16	1	8	3	11	4	1	5	2500	50	0.0859375
41	63	2	16	1	8	3	11	4	1	5	2500	80	0.757812
41	63	2	16	1	8	3	11	4	1	5	2500	95	0.992188
41	63	2	16	1	8	3	11	4	1	5	30000	5	0.0078125
41	63	2	16	1	8	3	11	4	1	5	30000	20	0.320312
41	63	2	16	1	8	3	11	4	1	5	30000	50	0.226562
41	63	2	16	1	8	3	11	4	1	5	30000	80	0.523438
41	63	2	16	1	8	3	11	4	1	5	30000	95	0.945312
42	35	5	12	0	9	4	13	4	1	5	150	5	0.132812
42	35	5	12	0	9	4	13	4	1	5	150	20	0.398438
42	35	5	12	0	9	4	13	4	1	5	150	50	0.429688
42	35	5	12	0	9	4	13	4	1	5	150	80	0.945312
42	35	5	12	0	9	4	13	4	1	5	150	95	0.898438
42	35	5	12	0	9	4	13	4	1	5	2500	5	0.0546875
42	35	5	12	0	9	4	13	4	1	5	2500	20	0.0546875
42	35	5	12	0	9	4	13	4	1	5	2500	50	0.0234375
42	35	5	12	0	9	4	13	4	1	5	2500	80	0.0703125
42	35	5	12	0	9	4	13	4	1	5	2500	95	0.601562
42	35	5	12	0	9	4	13	4	1	5	30000	5	0.0078125
42	35	5	12	0	9	4	13	4	1	5	30000	20	0.0078125
42	35	5	12	0	9	4	13	4	1	5	30000	50	0.0078125
42	35	5	12	0	9	4	13	4	1	5	30000	80	0.0078125
42	35	5	12	0	9	4	13	4	1	5	30000	95	0.992188
43	37	2	14	0	13	10	23	3	1	5	150	5	0.992188
43	37	2	14	0	13	10	23	3	1	5	150	20	0.992188
43	37	2	14	0	13	10	23	3	1	5	150	50	0.992188
43	37	2	14	0	13	10	23	3	1	5	150	80	0.992188
43	37	2	14	0	13	10	23	3	1	5	150	95	0.992188
43	37	2	14	0	13	10	23	3	1	5	2500	5	0.992188
43	37	2	14	0	13	10	23	3	1	5	2500	20	0.992188
43	37	2	14	0	13	10	23	3	1	5	2500	50	0.992188
43	37	2	14	0	13	10	23	3	1	5	2500	80	0.992188
43	37	2	14	0	13	10	23	3	1	5	2500	95	0.992188
43	37	2	14	0	13	10	23	3	1	5	30000	5	0.992188
43	37	2	14	0	13	10	23	3	1	5	30000	20	0.992188
43	37	2	14	0	13	10	23	3	1	5	30000	50	0.992188
43	37	2	14	0	13	10	23	3	1	5	30000	80	0.992188
43	37	2	14	0	13	10	23	3	1	5	30000	95	0.992188
44	33	3	16	0	11	8	19	4	1	5	150	5	0.867188
44	33	3	16	0	11	8	19	4	1	5	150	20	0.929688
44	33	3	16	0	11	8	19	4	1	5	150	50	0.992188
44	33	3	16	0	11	8	19	4	1	5	150	80	0.992188
44	33	3	16	0	11	8	19	4	1	5	150	95	0.929688
44	33	3	16	0	11	8	19	4	1	5	2500	5	0.695312
44	33	3	16	0	11	8	19	4	1	5	2500	20	0.929688
44	33	3	16	0	11	8	19	4	1	5	2500	50	0.773438
44	33	3	16	0	11	8	19	4	1	5	2500	80	0.492188
44	33	3	16	0	11	8	19	4	1	5	2500	95	0.945312
44	33	3	16	0	11	8	19	4	1	5	30000	5	0.0390625
44	33	3	16	0	11	8	19	4	1	5	30000	20	0.117188
44	33	3	16	0	11	8	19	4	1	5	30000	50	0.460938
44	33	3	16	0	11	8	19	4	1	5	30000	80	0.601562
44	33	3	16	0	11	8	19	4	1	5	30000	95	0.242188
45	40	2	16	1	11	6	17	3	1	5	150	5	0.0078125
45	40	2	16	1	11	6	17	3	1	5	150	20	0.0078125
45	40	2	16	1	11	6	17	3	1	5	150	50	0.0078125
45	40	2	16	1	11	6	17	3	1	5	150	80	0.0234375
45	40	2	16	1	11	6	17	3	1	5	150	95	0.242188
45	40	2	16	1	11	6	17	3	1	5	2500	5	0.0078125
45	40	2	16	1	11	6	17	3	1	5	2500	20	0.0078125
45	40	2	16	1	11	6	17	3	1	5	2500	50	0.0078125
45	40	2	16	1	11	6	17	3	1	5	2500	80	0.0078125
45	40	2	16	1	11	6	17	3	1	5	2500	95	0.0234375
45	40	2	16	1	11	6	17	3	1	5	30000	5	0.0078125
45	40	2	16	1	11	6	17	3	1	5	30000	20	0.0078125
45	40	2	16	1	11	6	17	3	1	5	30000	50	0.0078125
45	40	2	16	1	11	6	17	3	1	5	30000	80	0.0078125
45	40	2	16	1	11	6	17	3	1	5	30000	95	0.0078125
46	44	3	14	1	18	17	35	2	1	5	150	5	0.0234375
46	44	3	14	1	18	17	35	2	1	5	150	20	0.0390625
46	44	3	14	1	18	17	35	2	1	5	150	50	0.445312
46	44	3	14	1	18	17	35	2	1	5	150	80	0.882812
46	44	3	14	1	18	17	35	2	1	5	150	95	0.992188
46	44	3	14	1	18	17	35	2	1	5	2500	5	0.0078125
46	44	3	14	1	18	17	35	2	1	5	2500	20	0.0078125
46	44	3	14	1	18	17	35	2	1	5	2500	50	0.0078125
46	44	3	14	1	18	17	35	2	1	5	2500	80	0.757812
46	44	3	14	1	18	17	35	2	1	5	2500	95	0.757812
46	44	3	14	1	18	17	35	2	1	5	30000	5	0.0078125
46	44	3	14	1	18	17	35	2	1	5	30000	20	0.0078125
46	44	3	14	1	18	17	35	2	1	5	30000	50	0.0078125
46	44	3	14	1	18	17	35	2	1	5	30000	80	0.0234375
46	44	3	14	1	18	17	35	2	1	5	30000	95	0.242188
47	40	3	16	1	12	10	22	3	1	5	150	5	0.0234375
47	40	3	16	1	12	10	22	3	1	5	150	20	0.0546875
47	40	3	16	1	12	10	22	3	1	5	150	50	0.0546875
47	40	3	16	1	12	10	22	3	1	5	150	80	0.117188
47	40	3	16	1	12	10	22	3	1	5	150	95	0.945312
47	40	3	16	1	12	10	22	3	1	5	2500	5	0.0078125
47	40	3	16	1	12	10	22	3	1	5	2500	20	0.0078125
47	40	3	16	1	12	10	22	3	1	5	2500	50	0.398438
47	40	3	16	1	12	10	22	3	1	5	2500	80	0.945312
47	40	3	16	1	12	10	22	3	1	5	2500	95	0.992188
47	40	3	16	1	12	10	22	3	1	5	30000	5	0.0078125
47	40	3	16	1	12	10	22	3	1	5	30000	20	0.0078125
47	40	3	16	1	12	10	22	3	1	5	30000	50	0.0078125
47	40	3	16	1	12	10	22	3	1	5	30000	80	0.945312
47	40	3	16	1	12	10	22	3	1	5	30000	95	0.992188
48	41	3	12	1	15	12	27	2	1	5	150	5	0.460938
48	41	3	12	1	15	12	27	2	1	5	150	20	0.242188
48	41	3	12	1	15	12	27	2	1	5	150	50	0.867188
48	41	3	12	1	15	12	27	2	1	5	150	80	0.945312
48	41	3	12	1	15	12	27	2	1	5	150	95	0.945312
48	41	3	12	1	15	12	27	2	1	5	2500	5	0.523438
48	41	3	12	1	15	12	27	2	1	5	2500	20	0.679688
48	41	3	12	1	15	12	27	2	1	5	2500	50	0.742188
48	41	3	12	1	15	12	27	2	1	5	2500	80	0.617188
48	41	3	12	1	15	12	27	2	1	5	2500	95	0.898438
48	41	3	12	1	15	12	27	2	1	5	30000	5	0.882812
48	41	3	12	1	15	12	27	2	1	5	30000	20	0.773438
48	41	3	12	1	15	12	27	2	1	5	30000	50	0.976562
48	41	3	12	1	15	12	27	2	1	5	30000	80	0.976562
48	41	3	12	1	15	12	27	2	1	5	30000	95	0.945312
49	42	2	16	0	1	7	8	4	1	3	150	5	0.0546875
49	42	2	16	0	1	7	8	4	1	3	150	20	0.0234375
49	42	2	16	0	1	7	8	4	1	3	150	50	0.0234375
49	42	2	16	0	1	7	8	4	1	3	150	80	0.0234375
49	42	2	16	0	1	7	8	4	1	3	150	95	0.0078125
49	42	2	16	0	1	7	8	4	1	3	2500	5	0.0078125
49	42	2	16	0	1	7	8	4	1	3	2500	20	0.0078125
49	42	2	16	0	1	7	8	4	1	3	2500	50	0.0078125
49	42	2	16	0	1	7	8	4	1	3	2500	80	0.0078125
49	42	2	16	0	1	7	8	4	1	3	2500	95	0.0078125
49	42	2	16	0	1	7	8	4	1	3	30000	5	0.0078125
49	42	2	16	0	1	7	8	4	1	3	30000	20	0.0078125
49	42	2	16	0	1	7	8	4	1	3	30000	50	0.0078125
49	42	2	16	0	1	7	8	4	1	3	30000	80	0.445312
49	42	2	16	0	1	7	8	4	1	3	30000	95	0.117188
50	42	1	14	1	4	2	6	3	1	5	150	5	0.0078125
50	42	1	14	1	4	2	6	3	1	5	150	20	0.0078125
50	42	1	14	1	4	2	6	3	1	5	150	50	0.0078125
50	42	1	14	1	4	2	6	3	1	5	150	80	0.0078125
50	42	1	14	1	4	2	6	3	1	5	150	95	0.0078125
50	42	1	14	1	4	2	6	3	1	5	2500	5	0.0078125
50	42	1	14	1	4	2	6	3	1	5	2500	20	0.0078125
50	42	1	14	1	4	2	6	3	1	5	2500	50	0.0078125
50	42	1	14	1	4	2	6	3	1	5	2500	80	0.0078125
50	42	1	14	1	4	2	6	3	1	5	2500	95	0.0078125
50	42	1	14	1	4	2	6	3	1	5	30000	5	0.0078125
50	42	1	14	1	4	2	6	3	1	5	30000	20	0.0078125
50	42	1	14	1	4	2	6	3	1	5	30000	50	0.0078125
50	42	1	14	1	4	2	6	3	1	5	30000	80	0.0078125
50	42	1	14	1	4	2	6	3	1	5	30000	95	0.0078125
51	30	1	12	1	7	8	15	3	1	5	150	5	0.0234375
51	30	1	12	1	7	8	15	3	1	5	150	20	0.195312
51	30	1	12	1	7	8	15	3	1	5	150	50	0.273438
51	30	1	12	1	7	8	15	3	1	5	150	80	0.523438
51	30	1	12	1	7	8	15	3	1	5	150	95	0.976562
51	30	1	12	1	7	8	15	3	1	5	2500	5	0.0078125
51	30	1	12	1	7	8	15	3	1	5	2500	20	0.0078125
51	30	1	12	1	7	8	15	3	1	5	2500	50	0.523438
51	30	1	12	1	7	8	15	3	1	5	2500	80	0.945312
51	30	1	12	1	7	8	15	3	1	5	2500	95	0.976562
51	30	1	12	1	7	8	15	3	1	5	30000	5	0.0078125
51	30	1	12	1	7	8	15	3	1	5	30000	20	0.0078125
51	30	1	12	1	7	8	15	3	1	5	30000	50	0.132812
51	30	1	12	1	7	8	15	3	1	5	30000	80	0.632812
51	30	1	12	1	7	8	15	3	1	5	30000	95	0.992188
52	76	3	18	0	0	1	1	3	1	5	150	5	0.0546875
52	76	3	18	0	0	1	1	3	1	5	150	20	0.757812
52	76	3	18	0	0	1	1	3	1	5	150	50	0.492188
52	76	3	18	0	0	1	1	3	1	5	150	80	0.789062
52	76	3	18	0	0	1	1	3	1	5	150	95	0.960938
52	76	3	18	0	0	1	1	3	1	5	2500	5	0.0546875
52	76	3	18	0	0	1	1	3	1	5	2500	20	0.195312
52	76	3	18	0	0	1	1	3	1	5	2500	50	0.492188
52	76	3	18	0	0	1	1	3	1	5	2500	80	0.804688
52	76	3	18	0	0	1	1	3	1	5	2500	95	0.945312
52	76	3	18	0	0	1	1	3	1	5	30000	5	0.0546875
52	76	3	18	0	0	1	1	3	1	5	30000	20	0.195312
52	76	3	18	0	0	1	1	3	1	5	30000	50	0.492188
52	76	3	18	0	0	1	1	3	1	5	30000	80	0.804688
52	76	3	18	0	0	1	1	3	1	5	30000	95	0.945312
53	24	1	12	0	9	11	20	4	1	3	150	5	0.0234375
53	24	1	12	0	9	11	20	4	1	3	150	20	0.0546875
53	24	1	12	0	9	11	20	4	1	3	150	50	0.320312
53	24	1	12	0	9	11	20	4	1	3	150	80	0.117188
53	24	1	12	0	9	11	20	4	1	3	150	95	0.882812
53	24	1	12	0	9	11	20	4	1	3	2500	5	0.0078125
53	24	1	12	0	9	11	20	4	1	3	2500	20	0.0703125
53	24	1	12	0	9	11	20	4	1	3	2500	50	0.179688
53	24	1	12	0	9	11	20	4	1	3	2500	80	0.492188
53	24	1	12	0	9	11	20	4	1	3	2500	95	0.492188
53	24	1	12	0	9	11	20	4	1	3	30000	5	0.0078125
53	24	1	12	0	9	11	20	4	1	3	30000	20	0.0390625
53	24	1	12	0	9	11	20	4	1	3	30000	50	0.242188
53	24	1	12	0	9	11	20	4	1	3	30000	80	0.398438
53	24	1	12	0	9	11	20	4	1	3	30000	95	0.882812
54	26	1	14	1	0	0	0	4	1	5	150	5	0.242188
54	26	1	14	1	0	0	0	4	1	5	150	20	0.335938
54	26	1	14	1	0	0	0	4	1	5	150	50	0.460938
54	26	1	14	1	0	0	0	4	1	5	150	80	0.929688
54	26	1	14	1	0	0	0	4	1	5	150	95	0.992188
54	26	1	14	1	0	0	0	4	1	5	2500	5	0.0078125
54	26	1	14	1	0	0	0	4	1	5	2500	20	0.0234375
54	26	1	14	1	0	0	0	4	1	5	2500	50	0.0390625
54	26	1	14	1	0	0	0	4	1	5	2500	80	0.492188
54	26	1	14	1	0	0	0	4	1	5	2500	95	0.992188
54	26	1	14	1	0	0	0	4	1	5	30000	5	0.257812
54	26	1	14	1	0	0	0	4	1	5	30000	20	0.0078125
54	26	1	14	1	0	0	0	4	1	5	30000	50	0.335938
54	26	1	14	1	0	0	0	4	1	5	30000	80	0.664062
54	26	1	14	1	0	0	0	4	1	5	30000	95	0.492188
55	37	3	14	0	19	5	24	5	0	5	150	5	0.445312
55	37	3	14	0	19	5	24	5	0	5	150	20	0.492188
55	37	3	14	0	19	5	24	5	0	5	150	50	0.992188
55	37	3	14	0	19	5	24	5	0	5	150	80	0.992188
55	37	3	14	0	19	5	24	5	0	5	150	95	0.492188
55	37	3	14	0	19	5	24	5	0	5	2500	5	0.242188
55	37	3	14	0	19	5	24	5	0	5	2500	20	0.992188
55	37	3	14	0	19	5	24	5	0	5	2500	50	0.945312
55	37	3	14	0	19	5	24	5	0	5	2500	80	0.992188
55	37	3	14	0	19	5	24	5	0	5	2500	95	0.492188
55	37	3	14	0	19	5	24	5	0	5	30000	5	0.0078125
55	37	3	14	0	19	5	24	5	0	5	30000	20	0.507812
55	37	3	14	0	19	5	24	5	0	5	30000	50	0.0078125
55	37	3	14	0	19	5	24	5	0	5	30000	80	0.507812
55	37	3	14	0	19	5	24	5	0	5	30000	95	0.492188
56	50	1	14	0	14	17	31	2	1	5	150	5	0.0078125
56	50	1	14	0	14	17	31	2	1	5	150	20	0.0234375
56	50	1	14	0	14	17	31	2	1	5	150	50	0.164062
56	50	1	14	0	14	17	31	2	1	5	150	80	0.148438
56	50	1	14	0	14	17	31	2	1	5	150	95	0.507812
56	50	1	14	0	14	17	31	2	1	5	2500	5	0.0078125
56	50	1	14	0	14	17	31	2	1	5	2500	20	0.0078125
56	50	1	14	0	14	17	31	2	1	5	2500	50	0.0234375
56	50	1	14	0	14	17	31	2	1	5	2500	80	0.0234375
56	50	1	14	0	14	17	31	2	1	5	2500	95	0.0390625
56	50	1	14	0	14	17	31	2	1	5	30000	5	0.0078125
56	50	1	14	0	14	17	31	2	1	5	30000	20	0.0078125
56	50	1	14	0	14	17	31	2	1	5	30000	50	0.0078125
56	50	1	14	0	14	17	31	2	1	5	30000	80	0.0078125
56	50	1	14	0	14	17	31	2	1	5	30000	95	0.757812
57	36	1	14	1	7	6	13	3	1	5	150	5	0.242188
57	36	1	14	1	7	6	13	3	1	5	150	20	0.335938
57	36	1	14	1	7	6	13	3	1	5	150	50	0.367188
57	36	1	14	1	7	6	13	3	1	5	150	80	0.664062
57	36	1	14	1	7	6	13	3	1	5	150	95	0.929688
57	36	1	14	1	7	6	13	3	1	5	2500	5	0.117188
57	36	1	14	1	7	6	13	3	1	5	2500	20	0.148438
57	36	1	14	1	7	6	13	3	1	5	2500	50	0.273438
57	36	1	14	1	7	6	13	3	1	5	2500	80	0.523438
57	36	1	14	1	7	6	13	3	1	5	2500	95	0.945312
57	36	1	14	1	7	6	13	3	1	5	30000	5	0.0546875
57	36	1	14	1	7	6	13	3	1	5	30000	20	0.195312
57	36	1	14	1	7	6	13	3	1	5	30000	50	0.257812
57	36	1	14	1	7	6	13	3	1	5	30000	80	0.539062
57	36	1	14	1	7	6	13	3	1	5	30000	95	0.835938
58	31	1	16	0	11	11	22	1	1	2	150	5	0.0078125
58	31	1	16	0	11	11	22	1	1	2	150	20	0.0703125
58	31	1	16	0	11	11	22	1	1	2	150	50	0.0078125
58	31	1	16	0	11	11	22	1	1	2	150	80	0.460938
58	31	1	16	0	11	11	22	1	1	2	150	95	0.757812
58	31	1	16	0	11	11	22	1	1	2	2500	5	0.0078125
58	31	1	16	0	11	11	22	1	1	2	2500	20	0.0078125
58	31	1	16	0	11	11	22	1	1	2	2500	50	0.0234375
58	31	1	16	0	11	11	22	1	1	2	2500	80	0.507812
58	31	1	16	0	11	11	22	1	1	2	2500	95	0.507812
58	31	1	16	0	11	11	22	1	1	2	30000	5	0.0078125
58	31	1	16	0	11	11	22	1	1	2	30000	20	0.0078125
58	31	1	16	0	11	11	22	1	1	2	30000	50	0.0078125
58	31	1	16	0	11	11	22	1	1	2	30000	80	0.617188
58	31	1	16	0	11	11	22	1	1	2	30000	95	0.992188
59	54	1	12	1	19	12	31	2	1	5	150	5	0.132812
59	54	1	12	1	19	12	31	2	1	5	150	20	0.117188
59	54	1	12	1	19	12	31	2	1	5	150	50	0.335938
59	54	1	12	1	19	12	31	2	1	5	150	80	0.335938
59	54	1	12	1	19	12	31	2	1	5	150	95	0.773438
59	54	1	12	1	19	12	31	2	1	5	2500	5	0.0546875
59	54	1	12	1	19	12	31	2	1	5	2500	20	0.0390625
59	54	1	12	1	19	12	31	2	1	5	2500	50	0.117188
59	54	1	12	1	19	12	31	2	1	5	2500	80	0.617188
59	54	1	12	1	19	12	31	2	1	5	2500	95	0.757812
59	54	1	12	1	19	12	31	2	1	5	30000	5	0.0234375
59	54	1	12	1	19	12	31	2	1	5	30000	20	0.0390625
59	54	1	12	1	19	12	31	2	1	5	30000	50	0.195312
59	54	1	12	1	19	12	31	2	1	5	30000	80	0.226562
59	54	1	12	1	19	12	31	2	1	5	30000	95	0.539062
60	31	1	12	1	2	1	3	3	1	3	150	5	0.0078125
60	31	1	12	1	2	1	3	3	1	3	150	20	0.757812
60	31	1	12	1	2	1	3	3	1	3	150	50	0.320312
60	31	1	12	1	2	1	3	3	1	3	150	80	0.992188
60	31	1	12	1	2	1	3	3	1	3	150	95	0.992188
60	31	1	12	1	2	1	3	3	1	3	2500	5	0.132812
60	31	1	12	1	2	1	3	3	1	3	2500	20	0.0234375
60	31	1	12	1	2	1	3	3	1	3	2500	50	0.0234375
60	31	1	12	1	2	1	3	3	1	3	2500	80	0.0078125
60	31	1	12	1	2	1	3	3	1	3	2500	95	0.492188
60	31	1	12	1	2	1	3	3	1	3	30000	5	0.0078125
60	31	1	12	1	2	1	3	3	1	3	30000	20	0.0078125
60	31	1	12	1	2	1	3	3	1	3	30000	50	0.0078125
60	31	1	12	1	2	1	3	3	1	3	30000	80	0.0078125
60	31	1	12	1	2	1	3	3	1	3	30000	95	0.0078125
61	68	3	16	0	3	1	4	3	1	5	150	5	0.0234375
61	68	3	16	0	3	1	4	3	1	5	150	20	0.195312
61	68	3	16	0	3	1	4	3	1	5	150	50	0.242188
61	68	3	16	0	3	1	4	3	1	5	150	80	0.492188
61	68	3	16	0	3	1	4	3	1	5	150	95	0.742188
61	68	3	16	0	3	1	4	3	1	5	2500	5	0.195312
61	68	3	16	0	3	1	4	3	1	5	2500	20	0.117188
61	68	3	16	0	3	1	4	3	1	5	2500	50	0.242188
61	68	3	16	0	3	1	4	3	1	5	2500	80	0.398438
61	68	3	16	0	3	1	4	3	1	5	2500	95	0.757812
61	68	3	16	0	3	1	4	3	1	5	30000	5	0.0234375
61	68	3	16	0	3	1	4	3	1	5	30000	20	0.0234375
61	68	3	16	0	3	1	4	3	1	5	30000	50	0.101562
61	68	3	16	0	3	1	4	3	1	5	30000	80	0.492188
61	68	3	16	0	3	1	4	3	1	5	30000	95	0.882812
62	43	1	12	0	14	12	26	3	1	3	150	5	0.773438
62	43	1	12	0	14	12	26	3	1	3	150	20	0.929688
62	43	1	12	0	14	12	26	3	1	3	150	50	0.898438
62	43	1	12	0	14	12	26	3	1	3	150	80	0.882812
62	43	1	12	0	14	12	26	3	1	3	150	95	0.992188
62	43	1	12	0	14	12	26	3	1	3	2500	5	0.0390625
62	43	1	12	0	14	12	26	3	1	3	2500	20	0.0546875
62	43	1	12	0	14	12	26	3	1	3	2500	50	0.523438
62	43	1	12	0	14	12	26	3	1	3	2500	80	0.742188
62	43	1	12	0	14	12	26	3	1	3	2500	95	0.992188
62	43	1	12	0	14	12	26	3	1	3	30000	5	0.0078125
62	43	1	12	0	14	12	26	3	1	3	30000	20	0.507812
62	43	1	12	0	14	12	26	3	1	3	30000	50	0.757812
62	43	1	12	0	14	12	26	3	1	3	30000	80	0.695312
62	43	1	12	0	14	12	26	3	1	3	30000	95	0.492188
63	36	1	16	0	14	9	23	2	1	5	150	5	0.0234375
63	36	1	16	0	14	9	23	2	1	5	150	20	0.0078125
63	36	1	16	0	14	9	23	2	1	5	150	50	0.117188
63	36	1	16	0	14	9	23	2	1	5	150	80	0.242188
63	36	1	16	0	14	9	23	2	1	5	150	95	0.0546875
63	36	1	16	0	14	9	23	2	1	5	2500	5	0.0078125
63	36	1	16	0	14	9	23	2	1	5	2500	20	0.0234375
63	36	1	16	0	14	9	23	2	1	5	2500	50	0.242188
63	36	1	16	0	14	9	23	2	1	5	2500	80	0.882812
63	36	1	16	0	14	9	23	2	1	5	2500	95	0.507812
63	36	1	16	0	14	9	23	2	1	5	30000	5	0.0078125
63	36	1	16	0	14	9	23	2	1	5	30000	20	0.0078125
63	36	1	16	0	14	9	23	2	1	5	30000	50	0.0078125
63	36	1	16	0	14	9	23	2	1	5	30000	80	0.492188
63	36	1	16	0	14	9	23	2	1	5	30000	95	0.882812
64	27	2	12	0	11	9	20	4	1	3	150	5	0.117188
64	27	2	12	0	11	9	20	4	1	3	150	20	0.0546875
64	27	2	12	0	11	9	20	4	1	3	150	50	0.242188
64	27	2	12	0	11	9	20	4	1	3	150	80	0.492188
64	27	2	12	0	11	9	20	4	1	3	150	95	0.523438
64	27	2	12	0	11	9	20	4	1	3	2500	5	0.0078125
64	27	2	12	0	11	9	20	4	1	3	2500	20	0.0234375
64	27	2	12	0	11	9	20	4	1	3	2500	50	0.101562
64	27	2	12	0	11	9	20	4	1	3	2500	80	0.445312
64	27	2	12	0	11	9	20	4	1	3	2500	95	0.992188
64	27	2	12	0	11	9	20	4	1	3	30000	5	0.0078125
64	27	2	12	0	11	9	20	4	1	3	30000	20	0.0078125
64	27	2	12	0	11	9	20	4	1	3	30000	50	0.0078125
64	27	2	12	0	11	9	20	4	1	3	30000	80	0.0078125
64	27	2	12	0	11	9	20	4	1	3	30000	95	0.632812
65	32	4	16	0	14	11	25	2	1	5	150	5	0.0234375
65	32	4	16	0	14	11	25	2	1	5	150	20	0.0546875
65	32	4	16	0	14	11	25	2	1	5	150	50	0.117188
65	32	4	16	0	14	11	25	2	1	5	150	80	0.210938
65	32	4	16	0	14	11	25	2	1	5	150	95	0.164062
65	32	4	16	0	14	11	25	2	1	5	2500	5	0.0078125
65	32	4	16	0	14	11	25	2	1	5	2500	20	0.0390625
65	32	4	16	0	14	11	25	2	1	5	2500	50	0.0546875
65	32	4	16	0	14	11	25	2	1	5	2500	80	0.0703125
65	32	4	16	0	14	11	25	2	1	5	2500	95	0.132812
65	32	4	16	0	14	11	25	2	1	5	30000	5	0.0078125
65	32	4	16	0	14	11	25	2	1	5	30000	20	0.0078125
65	32	4	16	0	14	11	25	2	1	5	30000	50	0.0390625
65	32	4	16	0	14	11	25	2	1	5	30000	80	0.0546875
65	32	4	16	0	14	11	25	2	1	5	30000	95	0.351562
66	45	3	12	1	14	5	19	5	1	3	150	5	0.664062
66	45	3	12	1	14	5	19	5	1	3	150	20	0.664062
66	45	3	12	1	14	5	19	5	1	3	150	50	0.882812
66	45	3	12	1	14	5	19	5	1	3	150	80	0.726562
66	45	3	12	1	14	5	19	5	1	3	150	95	0.757812
66	45	3	12	1	14	5	19	5	1	3	2500	5	0.492188
66	45	3	12	1	14	5	19	5	1	3	2500	20	0.398438
66	45	3	12	1	14	5	19	5	1	3	2500	50	0.757812
66	45	3	12	1	14	5	19	5	1	3	2500	80	0.570312
66	45	3	12	1	14	5	19	5	1	3	2500	95	0.726562
66	45	3	12	1	14	5	19	5	1	3	30000	5	0.445312
66	45	3	12	1	14	5	19	5	1	3	30000	20	0.445312
66	45	3	12	1	14	5	19	5	1	3	30000	50	0.445312
66	45	3	12	1	14	5	19	5	1	3	30000	80	0.445312
66	45	3	12	1	14	5	19	5	1	3	30000	95	0.398438
67	80	2	14	1	11	9	20	3	1	5	150	5	0.117188
67	80	2	14	1	11	9	20	3	1	5	150	20	0.242188
67	80	2	14	1	11	9	20	3	1	5	150	50	0.382812
67	80	2	14	1	11	9	20	3	1	5	150	80	0.492188
67	80	2	14	1	11	9	20	3	1	5	150	95	0.507812
67	80	2	14	1	11	9	20	3	1	5	2500	5	0.0546875
67	80	2	14	1	11	9	20	3	1	5	2500	20	0.0546875
67	80	2	14	1	11	9	20	3	1	5	2500	50	0.164062
67	80	2	14	1	11	9	20	3	1	5	2500	80	0.507812
67	80	2	14	1	11	9	20	3	1	5	2500	95	0.726562
67	80	2	14	1	11	9	20	3	1	5	30000	5	0.0078125
67	80	2	14	1	11	9	20	3	1	5	30000	20	0.0078125
67	80	2	14	1	11	9	20	3	1	5	30000	50	0.0078125
67	80	2	14	1	11	9	20	3	1	5	30000	80	0.195312
67	80	2	14	1	11	9	20	3	1	5	30000	95	0.132812
68	67	4	12	1	15	10	25	2	0	6	150	5	0.0703125
68	67	4	12	1	15	10	25	2	0	6	150	20	0.0703125
68	67	4	12	1	15	10	25	2	0	6	150	50	0.0703125
68	67	4	12	1	15	10	25	2	0	6	150	80	0.0703125
68	67	4	12	1	15	10	25	2	0	6	150	95	0.0703125
68	67	4	12	1	15	10	25	2	0	6	2500	5	0.0078125
68	67	4	12	1	15	10	25	2	0	6	2500	20	0.0078125
68	67	4	12	1	15	10	25	2	0	6	2500	50	0.0078125
68	67	4	12	1	15	10	25	2	0	6	2500	80	0.0078125
68	67	4	12	1	15	10	25	2	0	6	2500	95	0.0078125
68	67	4	12	1	15	10	25	2	0	6	30000	5	0.0078125
68	67	4	12	1	15	10	25	2	0	6	30000	20	0.0078125
68	67	4	12	1	15	10	25	2	0	6	30000	50	0.0078125
68	67	4	12	1	15	10	25	2	0	6	30000	80	0.0078125
68	67	4	12	1	15	10	25	2	0	6	30000	95	0.0078125
69	49	2	14	1	17	10	27	2	1	5	150	5	0.0078125
69	49	2	14	1	17	10	27	2	1	5	150	20	0.0078125
69	49	2	14	1	17	10	27	2	1	5	150	50	0.0078125
69	49	2	14	1	17	10	27	2	1	5	150	80	0.0078125
69	49	2	14	1	17	10	27	2	1	5	150	95	0.0390625
69	49	2	14	1	17	10	27	2	1	5	2500	5	0.0078125
69	49	2	14	1	17	10	27	2	1	5	2500	20	0.0078125
69	49	2	14	1	17	10	27	2	1	5	2500	50	0.0078125
69	49	2	14	1	17	10	27	2	1	5	2500	80	0.0078125
69	49	2	14	1	17	10	27	2	1	5	2500	95	0.0078125
69	49	2	14	1	17	10	27	2	1	5	30000	5	0.0078125
69	49	2	14	1	17	10	27	2	1	5	30000	20	0.0078125
69	49	2	14	1	17	10	27	2	1	5	30000	50	0.0078125
69	49	2	14	1	17	10	27	2	1	5	30000	80	0.0078125
69	49	2	14	1	17	10	27	2	1	5	30000	95	0.0078125
70	36	1	12	0	11	6	17	3	1	5	150	5	0.0078125
70	36	1	12	0	11	6	17	3	1	5	150	20	0.117188
70	36	1	12	0	11	6	17	3	1	5	150	50	0.242188
70	36	1	12	0	11	6	17	3	1	5	150	80	0.476562
70	36	1	12	0	11	6	17	3	1	5	150	95	0.960938
70	36	1	12	0	11	6	17	3	1	5	2500	5	0.132812
70	36	1	12	0	11	6	17	3	1	5	2500	20	0.0234375
70	36	1	12	0	11	6	17	3	1	5	2500	50	0.507812
70	36	1	12	0	11	6	17	3	1	5	2500	80	0.789062
70	36	1	12	0	11	6	17	3	1	5	2500	95	0.570312
70	36	1	12	0	11	6	17	3	1	5	30000	5	0.0078125
70	36	1	12	0	11	6	17	3	1	5	30000	20	0.117188
70	36	1	12	0	11	6	17	3	1	5	30000	50	0.257812
70	36	1	12	0	11	6	17	3	1	5	30000	80	0.257812
70	36	1	12	0	11	6	17	3	1	5	30000	95	0.398438
71	33	5	16	1	6	3	9	4	1	3	150	5	0.460938
71	33	5	16	1	6	3	9	4	1	3	150	20	0.492188
71	33	5	16	1	6	3	9	4	1	3	150	50	0.460938
71	33	5	16	1	6	3	9	4	1	3	150	80	0.460938
71	33	5	16	1	6	3	9	4	1	3	150	95	0.476562
71	33	5	16	1	6	3	9	4	1	3	2500	5	0.257812
71	33	5	16	1	6	3	9	4	1	3	2500	20	0.273438
71	33	5	16	1	6	3	9	4	1	3	2500	50	0.195312
71	33	5	16	1	6	3	9	4	1	3	2500	80	0.992188
71	33	5	16	1	6	3	9	4	1	3	2500	95	0.148438
71	33	5	16	1	6	3	9	4	1	3	30000	5	0.0546875
71	33	5	16	1	6	3	9	4	1	3	30000	20	0.507812
71	33	5	16	1	6	3	9	4	1	3	30000	50	0.101562
71	33	5	16	1	6	3	9	4	1	3	30000	80	0.0859375
71	33	5	16	1	6	3	9	4	1	3	30000	95	0.101562
72	48	1	16	1	13	7	20	1	1	5	150	5	0.0078125
72	48	1	16	1	13	7	20	1	1	5	150	20	0.0078125
72	48	1	16	1	13	7	20	1	1	5	150	50	0.0546875
72	48	1	16	1	13	7	20	1	1	5	150	80	0.0703125
72	48	1	16	1	13	7	20	1	1	5	150	95	0.164062
72	48	1	16	1	13	7	20	1	1	5	2500	5	0.0078125
72	48	1	16	1	13	7	20	1	1	5	2500	20	0.0078125
72	48	1	16	1	13	7	20	1	1	5	2500	50	0.0078125
72	48	1	16	1	13	7	20	1	1	5	2500	80	0.0078125
72	48	1	16	1	13	7	20	1	1	5	2500	95	0.0234375
72	48	1	16	1	13	7	20	1	1	5	30000	5	0.0078125
72	48	1	16	1	13	7	20	1	1	5	30000	20	0.0078125
72	48	1	16	1	13	7	20	1	1	5	30000	50	0.0078125
72	48	1	16	1	13	7	20	1	1	5	30000	80	0.0078125
72	48	1	16	1	13	7	20	1	1	5	30000	95	0.0078125
73	60	2	12	1	4	2	6	2	1	5	150	5	0.0703125
73	60	2	12	1	4	2	6	2	1	5	150	20	0.0703125
73	60	2	12	1	4	2	6	2	1	5	150	50	0.335938
73	60	2	12	1	4	2	6	2	1	5	150	80	0.335938
73	60	2	12	1	4	2	6	2	1	5	150	95	0.460938
73	60	2	12	1	4	2	6	2	1	5	2500	5	0.0078125
73	60	2	12	1	4	2	6	2	1	5	2500	20	0.0390625
73	60	2	12	1	4	2	6	2	1	5	2500	50	0.0390625
73	60	2	12	1	4	2	6	2	1	5	2500	80	0.320312
73	60	2	12	1	4	2	6	2	1	5	2500	95	0.273438
73	60	2	12	1	4	2	6	2	1	5	30000	5	0.0078125
73	60	2	12	1	4	2	6	2	1	5	30000	20	0.0078125
73	60	2	12	1	4	2	6	2	1	5	30000	50	0.0390625
73	60	2	12	1	4	2	6	2	1	5	30000	80	0.132812
73	60	2	12	1	4	2	6	2	1	5	30000	95	0.273438
74	37	1	14	0	16	8	24	3	1	5	150	5	0.117188
74	37	1	14	0	16	8	24	3	1	5	150	20	0.460938
74	37	1	14	0	16	8	24	3	1	5	150	50	0.492188
74	37	1	14	0	16	8	24	3	1	5	150	80	0.507812
74	37	1	14	0	16	8	24	3	1	5	150	95	0.757812
74	37	1	14	0	16	8	24	3	1	5	2500	5	0.0234375
74	37	1	14	0	16	8	24	3	1	5	2500	20	0.0078125
74	37	1	14	0	16	8	24	3	1	5	2500	50	0.476562
74	37	1	14	0	16	8	24	3	1	5	2500	80	0.367188
74	37	1	14	0	16	8	24	3	1	5	2500	95	0.945312
74	37	1	14	0	16	8	24	3	1	5	30000	5	0.0546875
74	37	1	14	0	16	8	24	3	1	5	30000	20	0.0546875
74	37	1	14	0	16	8	24	3	1	5	30000	50	0.460938
74	37	1	14	0	16	8	24	3	1	5	30000	80	0.617188
74	37	1	14	0	16	8	24	3	1	5	30000	95	0.726562
75	24	3	12	1	12	10	22	5	1	3	150	5	0.835938
75	24	3	12	1	12	10	22	5	1	3	150	20	0.632812
75	24	3	12	1	12	10	22	5	1	3	150	50	0.414062
75	24	3	12	1	12	10	22	5	1	3	150	80	0.414062
75	24	3	12	1	12	10	22	5	1	3	150	95	0.0078125
75	24	3	12	1	12	10	22	5	1	3	2500	5	0.335938
75	24	3	12	1	12	10	22	5	1	3	2500	20	0.664062
75	24	3	12	1	12	10	22	5	1	3	2500	50	0.664062
75	24	3	12	1	12	10	22	5	1	3	2500	80	0.335938
75	24	3	12	1	12	10	22	5	1	3	2500	95	0.335938
75	24	3	12	1	12	10	22	5	1	3	30000	5	0.679688
75	24	3	12	1	12	10	22	5	1	3	30000	20	0.664062
75	24	3	12	1	12	10	22	5	1	3	30000	50	0.664062
75	24	3	12	1	12	10	22	5	1	3	30000	80	0.507812
75	24	3	12	1	12	10	22	5	1	3	30000	95	0.0078125
76	79	5	12	1	3	4	7	5	1	5	150	5	0.0078125
76	79	5	12	1	3	4	7	5	1	5	150	20	0.0546875
76	79	5	12	1	3	4	7	5	1	5	150	50	0.242188
76	79	5	12	1	3	4	7	5	1	5	150	80	0.539062
76	79	5	12	1	3	4	7	5	1	5	150	95	0.976562
76	79	5	12	1	3	4	7	5	1	5	2500	5	0.0078125
76	79	5	12	1	3	4	7	5	1	5	2500	20	0.0078125
76	79	5	12	1	3	4	7	5	1	5	2500	50	0.117188
76	79	5	12	1	3	4	7	5	1	5	2500	80	0.617188
76	79	5	12	1	3	4	7	5	1	5	2500	95	0.804688
76	79	5	12	1	3	4	7	5	1	5	30000	5	0.0078125
76	79	5	12	1	3	4	7	5	1	5	30000	20	0.0078125
76	79	5	12	1	3	4	7	5	1	5	30000	50	0.117188
76	79	5	12	1	3	4	7	5	1	5	30000	80	0.632812
76	79	5	12	1	3	4	7	5	1	5	30000	95	0.757812
77	72	1	12	1	2	4	6	4	1	5	150	5	0.0234375
77	72	1	12	1	2	4	6	4	1	5	150	20	0.0703125
77	72	1	12	1	2	4	6	4	1	5	150	50	0.0703125
77	72	1	12	1	2	4	6	4	1	5	150	80	0.554688
77	72	1	12	1	2	4	6	4	1	5	150	95	0.882812
77	72	1	12	1	2	4	6	4	1	5	2500	5	0.0078125
77	72	1	12	1	2	4	6	4	1	5	2500	20	0.0078125
77	72	1	12	1	2	4	6	4	1	5	2500	50	0.0234375
77	72	1	12	1	2	4	6	4	1	5	2500	80	0.507812
77	72	1	12	1	2	4	6	4	1	5	2500	95	0.851562
77	72	1	12	1	2	4	6	4	1	5	30000	5	0.0078125
77	72	1	12	1	2	4	6	4	1	5	30000	20	0.0078125
77	72	1	12	1	2	4	6	4	1	5	30000	50	0.0234375
77	72	1	12	1	2	4	6	4	1	5	30000	80	0.507812
77	72	1	12	1	2	4	6	4	1	5	30000	95	0.882812
78	54	3	14	0	11	15	26	2	1	5	150	5	0.0234375
78	54	3	14	0	11	15	26	2	1	5	150	20	0.117188
78	54	3	14	0	11	15	26	2	1	5	150	50	0.460938
78	54	3	14	0	11	15	26	2	1	5	150	80	0.757812
78	54	3	14	0	11	15	26	2	1	5	150	95	0.945312
78	54	3	14	0	11	15	26	2	1	5	2500	5	0.117188
78	54	3	14	0	11	15	26	2	1	5	2500	20	0.117188
78	54	3	14	0	11	15	26	2	1	5	2500	50	0.398438
78	54	3	14	0	11	15	26	2	1	5	2500	80	0.429688
78	54	3	14	0	11	15	26	2	1	5	2500	95	0.804688
78	54	3	14	0	11	15	26	2	1	5	30000	5	0.0234375
78	54	3	14	0	11	15	26	2	1	5	30000	20	0.101562
78	54	3	14	0	11	15	26	2	1	5	30000	50	0.226562
78	54	3	14	0	11	15	26	2	1	5	30000	80	0.226562
78	54	3	14	0	11	15	26	2	1	5	30000	95	0.882812
79	24	3	16	1	3	3	6	3	1	3	150	5	0.117188
79	24	3	16	1	3	3	6	3	1	3	150	20	0.242188
79	24	3	16	1	3	3	6	3	1	3	150	50	0.367188
79	24	3	16	1	3	3	6	3	1	3	150	80	0.929688
79	24	3	16	1	3	3	6	3	1	3	150	95	0.992188
79	24	3	16	1	3	3	6	3	1	3	2500	5	0.0078125
79	24	3	16	1	3	3	6	3	1	3	2500	20	0.0234375
79	24	3	16	1	3	3	6	3	1	3	2500	50	0.679688
79	24	3	16	1	3	3	6	3	1	3	2500	80	0.914062
79	24	3	16	1	3	3	6	3	1	3	2500	95	0.945312
79	24	3	16	1	3	3	6	3	1	3	30000	5	0.0078125
79	24	3	16	1	3	3	6	3	1	3	30000	20	0.0078125
79	24	3	16	1	3	3	6	3	1	3	30000	50	0.117188
79	24	3	16	1	3	3	6	3	1	3	30000	80	0.992188
79	24	3	16	1	3	3	6	3	1	3	30000	95	0.992188
80	49	2	18	0	6	5	11	3	1	5	150	5	0.195312
80	49	2	18	0	6	5	11	3	1	5	150	20	0.195312
80	49	2	18	0	6	5	11	3	1	5	150	50	0.335938
80	49	2	18	0	6	5	11	3	1	5	150	80	0.195312
80	49	2	18	0	6	5	11	3	1	5	150	95	0.195312
80	49	2	18	0	6	5	11	3	1	5	2500	5	0.101562
80	49	2	18	0	6	5	11	3	1	5	2500	20	0.101562
80	49	2	18	0	6	5	11	3	1	5	2500	50	0.101562
80	49	2	18	0	6	5	11	3	1	5	2500	80	0.101562
80	49	2	18	0	6	5	11	3	1	5	2500	95	0.132812
80	49	2	18	0	6	5	11	3	1	5	30000	5	0.0234375
80	49	2	18	0	6	5	11	3	1	5	30000	20	0.0234375
80	49	2	18	0	6	5	11	3	1	5	30000	50	0.0234375
80	49	2	18	0	6	5	11	3	1	5	30000	80	0.0546875
80	49	2	18	0	6	5	11	3	1	5	30000	95	0.0703125
81	41	1	12	1	20	17	37	3	1	5	150	5	0.0078125
81	41	1	12	1	20	17	37	3	1	5	150	20	0.0078125
81	41	1	12	1	20	17	37	3	1	5	150	50	0.0078125
81	41	1	12	1	20	17	37	3	1	5	150	80	0.992188
81	41	1	12	1	20	17	37	3	1	5	150	95	0.242188
81	41	1	12	1	20	17	37	3	1	5	2500	5	0.0078125
81	41	1	12	1	20	17	37	3	1	5	2500	20	0.0078125
81	41	1	12	1	20	17	37	3	1	5	2500	50	0.0078125
81	41	1	12	1	20	17	37	3	1	5	2500	80	0.992188
81	41	1	12	1	20	17	37	3	1	5	2500	95	0.992188
81	41	1	12	1	20	17	37	3	1	5	30000	5	0.0078125
81	41	1	12	1	20	17	37	3	1	5	30000	20	0.0078125
81	41	1	12	1	20	17	37	3	1	5	30000	50	0.0078125
81	41	1	12	1	20	17	37	3	1	5	30000	80	0.398438
81	41	1	12	1	20	17	37	3	1	5	30000	95	0.570312
82	47	1	14	1	16	8	24	3	1	5	150	5	0.0078125
82	47	1	14	1	16	8	24	3	1	5	150	20	0.195312
82	47	1	14	1	16	8	24	3	1	5	150	50	0.242188
82	47	1	14	1	16	8	24	3	1	5	150	80	0.242188
82	47	1	14	1	16	8	24	3	1	5	150	95	0.554688
82	47	1	14	1	16	8	24	3	1	5	2500	5	0.0078125
82	47	1	14	1	16	8	24	3	1	5	2500	20	0.0078125
82	47	1	14	1	16	8	24	3	1	5	2500	50	0.0390625
82	47	1	14	1	16	8	24	3	1	5	2500	80	0.132812
82	47	1	14	1	16	8	24	3	1	5	2500	95	0.507812
82	47	1	14	1	16	8	24	3	1	5	30000	5	0.0078125
82	47	1	14	1	16	8	24	3	1	5	30000	20	0.0078125
82	47	1	14	1	16	8	24	3	1	5	30000	50	0.0078125
82	47	1	14	1	16	8	24	3	1	5	30000	80	0.0078125
82	47	1	14	1	16	8	24	3	1	5	30000	95	0.757812
83	52	2	14	0	3	7	10	3	1	5	150	5	0.117188
83	52	2	14	0	3	7	10	3	1	5	150	20	0.195312
83	52	2	14	0	3	7	10	3	1	5	150	50	0.226562
83	52	2	14	0	3	7	10	3	1	5	150	80	0.632812
83	52	2	14	0	3	7	10	3	1	5	150	95	0.601562
83	52	2	14	0	3	7	10	3	1	5	2500	5	0.0078125
83	52	2	14	0	3	7	10	3	1	5	2500	20	0.0546875
83	52	2	14	0	3	7	10	3	1	5	2500	50	0.0546875
83	52	2	14	0	3	7	10	3	1	5	2500	80	0.507812
83	52	2	14	0	3	7	10	3	1	5	2500	95	0.554688
83	52	2	14	0	3	7	10	3	1	5	30000	5	0.0078125
83	52	2	14	0	3	7	10	3	1	5	30000	20	0.0078125
83	52	2	14	0	3	7	10	3	1	5	30000	50	0.0078125
83	52	2	14	0	3	7	10	3	1	5	30000	80	0.0703125
83	52	2	14	0	3	7	10	3	1	5	30000	95	0.0390625
84	46	5	18	1	5	0	5	4	1	5	150	5	0.0078125
84	46	5	18	1	5	0	5	4	1	5	150	20	0.0234375
84	46	5	18	1	5	0	5	4	1	5	150	50	0.117188
84	46	5	18	1	5	0	5	4	1	5	150	80	0.242188
84	46	5	18	1	5	0	5	4	1	5	150	95	0.976562
84	46	5	18	1	5	0	5	4	1	5	2500	5	0.0078125
84	46	5	18	1	5	0	5	4	1	5	2500	20	0.0234375
84	46	5	18	1	5	0	5	4	1	5	2500	50	0.0546875
84	46	5	18	1	5	0	5	4	1	5	2500	80	0.242188
84	46	5	18	1	5	0	5	4	1	5	2500	95	0.882812
84	46	5	18	1	5	0	5	4	1	5	30000	5	0.0078125
84	46	5	18	1	5	0	5	4	1	5	30000	20	0.0078125
84	46	5	18	1	5	0	5	4	1	5	30000	50	0.0546875
84	46	5	18	1	5	0	5	4	1	5	30000	80	0.117188
84	46	5	18	1	5	0	5	4	1	5	30000	95	0.507812
85	64	1	12	0	0	0	0	3	1	2	150	5	0.0078125
85	64	1	12	0	0	0	0	3	1	2	150	20	0.0234375
85	64	1	12	0	0	0	0	3	1	2	150	50	0.117188
85	64	1	12	0	0	0	0	3	1	2	150	80	0.117188
85	64	1	12	0	0	0	0	3	1	2	150	95	0.117188
85	64	1	12	0	0	0	0	3	1	2	2500	5	0.0078125
85	64	1	12	0	0	0	0	3	1	2	2500	20	0.0078125
85	64	1	12	0	0	0	0	3	1	2	2500	50	0.0078125
85	64	1	12	0	0	0	0	3	1	2	2500	80	0.0078125
85	64	1	12	0	0	0	0	3	1	2	2500	95	0.0234375
85	64	1	12	0	0	0	0	3	1	2	30000	5	0.0078125
85	64	1	12	0	0	0	0	3	1	2	30000	20	0.0078125
85	64	1	12	0	0	0	0	3	1	2	30000	50	0.0078125
85	64	1	12	0	0	0	0	3	1	2	30000	80	0.0078125
85	64	1	12	0	0	0	0	3	1	2	30000	95	0.0078125
86	29	NA	14	1	16	7	23	4	1	3	150	5	0.601562
86	29	NA	14	1	16	7	23	4	1	3	150	20	0.992188
86	29	NA	14	1	16	7	23	4	1	3	150	50	0.492188
86	29	NA	14	1	16	7	23	4	1	3	150	80	0.992188
86	29	NA	14	1	16	7	23	4	1	3	150	95	0.992188
86	29	NA	14	1	16	7	23	4	1	3	2500	5	0.507812
86	29	NA	14	1	16	7	23	4	1	3	2500	20	0.992188
86	29	NA	14	1	16	7	23	4	1	3	2500	50	0.960938
86	29	NA	14	1	16	7	23	4	1	3	2500	80	0.992188
86	29	NA	14	1	16	7	23	4	1	3	2500	95	0.992188
86	29	NA	14	1	16	7	23	4	1	3	30000	5	0.492188
86	29	NA	14	1	16	7	23	4	1	3	30000	20	0.679688
86	29	NA	14	1	16	7	23	4	1	3	30000	50	0.835938
86	29	NA	14	1	16	7	23	4	1	3	30000	80	0.289062
86	29	NA	14	1	16	7	23	4	1	3	30000	95	0.851562
87	32	1	14	1	9	6	15	2	1	3	150	5	0.257812
87	32	1	14	1	9	6	15	2	1	3	150	20	0.132812
87	32	1	14	1	9	6	15	2	1	3	150	50	0.554688
87	32	1	14	1	9	6	15	2	1	3	150	80	0.460938
87	32	1	14	1	9	6	15	2	1	3	150	95	0.585938
87	32	1	14	1	9	6	15	2	1	3	2500	5	0.0078125
87	32	1	14	1	9	6	15	2	1	3	2500	20	0.0078125
87	32	1	14	1	9	6	15	2	1	3	2500	50	0.242188
87	32	1	14	1	9	6	15	2	1	3	2500	80	0.726562
87	32	1	14	1	9	6	15	2	1	3	2500	95	0.789062
87	32	1	14	1	9	6	15	2	1	3	30000	5	0.0234375
87	32	1	14	1	9	6	15	2	1	3	30000	20	0.0078125
87	32	1	14	1	9	6	15	2	1	3	30000	50	0.257812
87	32	1	14	1	9	6	15	2	1	3	30000	80	0.242188
87	32	1	14	1	9	6	15	2	1	3	30000	95	0.757812
88	44	1	12	1	14	12	26	2	1	5	150	5	0.320312
88	44	1	12	1	14	12	26	2	1	5	150	20	0.210938
88	44	1	12	1	14	12	26	2	1	5	150	50	0.210938
88	44	1	12	1	14	12	26	2	1	5	150	80	0.507812
88	44	1	12	1	14	12	26	2	1	5	150	95	0.507812
88	44	1	12	1	14	12	26	2	1	5	2500	5	0.0703125
88	44	1	12	1	14	12	26	2	1	5	2500	20	0.0546875
88	44	1	12	1	14	12	26	2	1	5	2500	50	0.210938
88	44	1	12	1	14	12	26	2	1	5	2500	80	0.195312
88	44	1	12	1	14	12	26	2	1	5	2500	95	0.210938
88	44	1	12	1	14	12	26	2	1	5	30000	5	0.0234375
88	44	1	12	1	14	12	26	2	1	5	30000	20	0.0703125
88	44	1	12	1	14	12	26	2	1	5	30000	50	0.226562
88	44	1	12	1	14	12	26	2	1	5	30000	80	0.164062
88	44	1	12	1	14	12	26	2	1	5	30000	95	0.507812
89	47	1	14	1	4	2	6	3	1	5	150	5	0.0703125
89	47	1	14	1	4	2	6	3	1	5	150	20	0.117188
89	47	1	14	1	4	2	6	3	1	5	150	50	0.304688
89	47	1	14	1	4	2	6	3	1	5	150	80	0.554688
89	47	1	14	1	4	2	6	3	1	5	150	95	0.648438
89	47	1	14	1	4	2	6	3	1	5	2500	5	0.0078125
89	47	1	14	1	4	2	6	3	1	5	2500	20	0.0234375
89	47	1	14	1	4	2	6	3	1	5	2500	50	0.101562
89	47	1	14	1	4	2	6	3	1	5	2500	80	0.320312
89	47	1	14	1	4	2	6	3	1	5	2500	95	0.554688
89	47	1	14	1	4	2	6	3	1	5	30000	5	0.0078125
89	47	1	14	1	4	2	6	3	1	5	30000	20	0.0078125
89	47	1	14	1	4	2	6	3	1	5	30000	50	0.0390625
89	47	1	14	1	4	2	6	3	1	5	30000	80	0.132812
89	47	1	14	1	4	2	6	3	1	5	30000	95	0.164062
90	54	2	5	0	1	0	1	5	1	5	150	5	0.0078125
90	54	2	5	0	1	0	1	5	1	5	150	20	0.117188
90	54	2	5	0	1	0	1	5	1	5	150	50	0.210938
90	54	2	5	0	1	0	1	5	1	5	150	80	0.210938
90	54	2	5	0	1	0	1	5	1	5	150	95	0.570312
90	54	2	5	0	1	0	1	5	1	5	2500	5	0.0078125
90	54	2	5	0	1	0	1	5	1	5	2500	20	0.304688
90	54	2	5	0	1	0	1	5	1	5	2500	50	0.0390625
90	54	2	5	0	1	0	1	5	1	5	2500	80	0.289062
90	54	2	5	0	1	0	1	5	1	5	2500	95	0.882812
90	54	2	5	0	1	0	1	5	1	5	30000	5	0.0078125
90	54	2	5	0	1	0	1	5	1	5	30000	20	0.0078125
90	54	2	5	0	1	0	1	5	1	5	30000	50	0.101562
90	54	2	5	0	1	0	1	5	1	5	30000	80	0.132812
90	54	2	5	0	1	0	1	5	1	5	30000	95	0.273438
91	61	3	18	1	7	0	7	3	1	5	150	5	0.0078125
91	61	3	18	1	7	0	7	3	1	5	150	20	0.0234375
91	61	3	18	1	7	0	7	3	1	5	150	50	0.164062
91	61	3	18	1	7	0	7	3	1	5	150	80	0.257812
91	61	3	18	1	7	0	7	3	1	5	150	95	0.507812
91	61	3	18	1	7	0	7	3	1	5	2500	5	0.0078125
91	61	3	18	1	7	0	7	3	1	5	2500	20	0.0078125
91	61	3	18	1	7	0	7	3	1	5	2500	50	0.0078125
91	61	3	18	1	7	0	7	3	1	5	2500	80	0.0703125
91	61	3	18	1	7	0	7	3	1	5	2500	95	0.164062
91	61	3	18	1	7	0	7	3	1	5	30000	5	0.0078125
91	61	3	18	1	7	0	7	3	1	5	30000	20	0.0078125
91	61	3	18	1	7	0	7	3	1	5	30000	50	0.0078125
91	61	3	18	1	7	0	7	3	1	5	30000	80	0.0078125
91	61	3	18	1	7	0	7	3	1	5	30000	95	0.0234375
92	47	5	12	1	10	1	11	5	1	3	150	5	0.0078125
92	47	5	12	1	10	1	11	5	1	3	150	20	0.757812
92	47	5	12	1	10	1	11	5	1	3	150	50	0.0078125
92	47	5	12	1	10	1	11	5	1	3	150	80	0.0078125
92	47	5	12	1	10	1	11	5	1	3	150	95	0.601562
92	47	5	12	1	10	1	11	5	1	3	2500	5	0.351562
92	47	5	12	1	10	1	11	5	1	3	2500	20	0.179688
92	47	5	12	1	10	1	11	5	1	3	2500	50	0.445312
92	47	5	12	1	10	1	11	5	1	3	2500	80	0.398438
92	47	5	12	1	10	1	11	5	1	3	2500	95	0.242188
92	47	5	12	1	10	1	11	5	1	3	30000	5	0.132812
92	47	5	12	1	10	1	11	5	1	3	30000	20	0.445312
92	47	5	12	1	10	1	11	5	1	3	30000	50	0.554688
92	47	5	12	1	10	1	11	5	1	3	30000	80	0.382812
92	47	5	12	1	10	1	11	5	1	3	30000	95	0.757812
93	43	2	12	0	12	15	27	3	1	3	150	5	0.117188
93	43	2	12	0	12	15	27	3	1	3	150	20	0.117188
93	43	2	12	0	12	15	27	3	1	3	150	50	0.242188
93	43	2	12	0	12	15	27	3	1	3	150	80	0.492188
93	43	2	12	0	12	15	27	3	1	3	150	95	0.929688
93	43	2	12	0	12	15	27	3	1	3	2500	5	0.0703125
93	43	2	12	0	12	15	27	3	1	3	2500	20	0.0546875
93	43	2	12	0	12	15	27	3	1	3	2500	50	0.0703125
93	43	2	12	0	12	15	27	3	1	3	2500	80	0.882812
93	43	2	12	0	12	15	27	3	1	3	2500	95	0.882812
93	43	2	12	0	12	15	27	3	1	3	30000	5	0.0078125
93	43	2	12	0	12	15	27	3	1	3	30000	20	0.0078125
93	43	2	12	0	12	15	27	3	1	3	30000	50	0.0703125
93	43	2	12	0	12	15	27	3	1	3	30000	80	0.882812
93	43	2	12	0	12	15	27	3	1	3	30000	95	0.945312
94	39	1	12	0	4	1	5	5	0	1	150	5	0.0703125
94	39	1	12	0	4	1	5	5	0	1	150	20	0.226562
94	39	1	12	0	4	1	5	5	0	1	150	50	0.476562
94	39	1	12	0	4	1	5	5	0	1	150	80	0.679688
94	39	1	12	0	4	1	5	5	0	1	150	95	0.882812
94	39	1	12	0	4	1	5	5	0	1	2500	5	0.0546875
94	39	1	12	0	4	1	5	5	0	1	2500	20	0.289062
94	39	1	12	0	4	1	5	5	0	1	2500	50	0.382812
94	39	1	12	0	4	1	5	5	0	1	2500	80	0.398438
94	39	1	12	0	4	1	5	5	0	1	2500	95	0.476562
94	39	1	12	0	4	1	5	5	0	1	30000	5	0.0703125
94	39	1	12	0	4	1	5	5	0	1	30000	20	0.0234375
94	39	1	12	0	4	1	5	5	0	1	30000	50	0.0703125
94	39	1	12	0	4	1	5	5	0	1	30000	80	0.0859375
94	39	1	12	0	4	1	5	5	0	1	30000	95	0.492188
95	59	1	12	1	11	6	17	2	1	5	150	5	0.0234375
95	59	1	12	1	11	6	17	2	1	5	150	20	0.148438
95	59	1	12	1	11	6	17	2	1	5	150	50	0.492188
95	59	1	12	1	11	6	17	2	1	5	150	80	0.273438
95	59	1	12	1	11	6	17	2	1	5	150	95	0.445312
95	59	1	12	1	11	6	17	2	1	5	2500	5	0.0234375
95	59	1	12	1	11	6	17	2	1	5	2500	20	0.0234375
95	59	1	12	1	11	6	17	2	1	5	2500	50	0.0546875
95	59	1	12	1	11	6	17	2	1	5	2500	80	0.0234375
95	59	1	12	1	11	6	17	2	1	5	2500	95	0.0546875
95	59	1	12	1	11	6	17	2	1	5	30000	5	0.0078125
95	59	1	12	1	11	6	17	2	1	5	30000	20	0.0234375
95	59	1	12	1	11	6	17	2	1	5	30000	50	0.0390625
95	59	1	12	1	11	6	17	2	1	5	30000	80	0.320312
95	59	1	12	1	11	6	17	2	1	5	30000	95	0.320312
96	52	1	16	0	6	6	12	4	1	5	150	5	0.0546875
96	52	1	16	0	6	6	12	4	1	5	150	20	0.398438
96	52	1	16	0	6	6	12	4	1	5	150	50	0.742188
96	52	1	16	0	6	6	12	4	1	5	150	80	0.929688
96	52	1	16	0	6	6	12	4	1	5	150	95	0.929688
96	52	1	16	0	6	6	12	4	1	5	2500	5	0.101562
96	52	1	16	0	6	6	12	4	1	5	2500	20	0.289062
96	52	1	16	0	6	6	12	4	1	5	2500	50	0.570312
96	52	1	16	0	6	6	12	4	1	5	2500	80	0.554688
96	52	1	16	0	6	6	12	4	1	5	2500	95	0.851562
96	52	1	16	0	6	6	12	4	1	5	30000	5	0.0390625
96	52	1	16	0	6	6	12	4	1	5	30000	20	0.226562
96	52	1	16	0	6	6	12	4	1	5	30000	50	0.632812
96	52	1	16	0	6	6	12	4	1	5	30000	80	0.882812
96	52	1	16	0	6	6	12	4	1	5	30000	95	0.929688
97	40	5	16	1	14	5	19	2	1	3	150	5	0.289062
97	40	5	16	1	14	5	19	2	1	3	150	20	0.679688
97	40	5	16	1	14	5	19	2	1	3	150	50	0.695312
97	40	5	16	1	14	5	19	2	1	3	150	80	0.351562
97	40	5	16	1	14	5	19	2	1	3	150	95	0.867188
97	40	5	16	1	14	5	19	2	1	3	2500	5	0.0078125
97	40	5	16	1	14	5	19	2	1	3	2500	20	0.0234375
97	40	5	16	1	14	5	19	2	1	3	2500	50	0.164062
97	40	5	16	1	14	5	19	2	1	3	2500	80	0.976562
97	40	5	16	1	14	5	19	2	1	3	2500	95	0.117188
97	40	5	16	1	14	5	19	2	1	3	30000	5	0.320312
97	40	5	16	1	14	5	19	2	1	3	30000	20	0.0390625
97	40	5	16	1	14	5	19	2	1	3	30000	50	0.210938
97	40	5	16	1	14	5	19	2	1	3	30000	80	0.226562
97	40	5	16	1	14	5	19	2	1	3	30000	95	0.976562
98	28	2	14	0	14	8	22	2	1	1	150	5	0.0234375
98	28	2	14	0	14	8	22	2	1	1	150	20	0.0703125
98	28	2	14	0	14	8	22	2	1	1	150	50	0.0546875
98	28	2	14	0	14	8	22	2	1	1	150	80	0.164062
98	28	2	14	0	14	8	22	2	1	1	150	95	0.757812
98	28	2	14	0	14	8	22	2	1	1	2500	5	0.0078125
98	28	2	14	0	14	8	22	2	1	1	2500	20	0.0234375
98	28	2	14	0	14	8	22	2	1	1	2500	50	0.0234375
98	28	2	14	0	14	8	22	2	1	1	2500	80	0.0234375
98	28	2	14	0	14	8	22	2	1	1	2500	95	0.117188
98	28	2	14	0	14	8	22	2	1	1	30000	5	0.0078125
98	28	2	14	0	14	8	22	2	1	1	30000	20	0.0078125
98	28	2	14	0	14	8	22	2	1	1	30000	50	0.0078125
98	28	2	14	0	14	8	22	2	1	1	30000	80	0.0859375
98	28	2	14	0	14	8	22	2	1	1	30000	95	0.0234375
99	62	1	12	1	11	10	21	3	1	5	150	5	0.117188
99	62	1	12	1	11	10	21	3	1	5	150	20	0.0859375
99	62	1	12	1	11	10	21	3	1	5	150	50	0.492188
99	62	1	12	1	11	10	21	3	1	5	150	80	0.929688
99	62	1	12	1	11	10	21	3	1	5	150	95	0.960938
99	62	1	12	1	11	10	21	3	1	5	2500	5	0.0078125
99	62	1	12	1	11	10	21	3	1	5	2500	20	0.0234375
99	62	1	12	1	11	10	21	3	1	5	2500	50	0.398438
99	62	1	12	1	11	10	21	3	1	5	2500	80	0.445312
99	62	1	12	1	11	10	21	3	1	5	2500	95	0.992188
99	62	1	12	1	11	10	21	3	1	5	30000	5	0.0078125
99	62	1	12	1	11	10	21	3	1	5	30000	20	0.0078125
99	62	1	12	1	11	10	21	3	1	5	30000	50	0.0078125
99	62	1	12	1	11	10	21	3	1	5	30000	80	0.976562
99	62	1	12	1	11	10	21	3	1	5	30000	95	0.992188
100	28	1	12	1	12	13	25	2	1	5	150	5	0.0703125
100	28	1	12	1	12	13	25	2	1	5	150	20	0.0234375
100	28	1	12	1	12	13	25	2	1	5	150	50	0.414062
100	28	1	12	1	12	13	25	2	1	5	150	80	0.679688
100	28	1	12	1	12	13	25	2	1	5	150	95	0.726562
100	28	1	12	1	12	13	25	2	1	5	2500	5	0.257812
100	28	1	12	1	12	13	25	2	1	5	2500	20	0.398438
100	28	1	12	1	12	13	25	2	1	5	2500	50	0.320312
100	28	1	12	1	12	13	25	2	1	5	2500	80	0.367188
100	28	1	12	1	12	13	25	2	1	5	2500	95	0.757812
100	28	1	12	1	12	13	25	2	1	5	30000	5	0.0078125
100	28	1	12	1	12	13	25	2	1	5	30000	20	0.0078125
100	28	1	12	1	12	13	25	2	1	5	30000	50	0.554688
100	28	1	12	1	12	13	25	2	1	5	30000	80	0.617188
100	28	1	12	1	12	13	25	2	1	5	30000	95	0.835938
101	39	2	14	0	7	4	11	3	1	3	150	5	0.132812
101	39	2	14	0	7	4	11	3	1	3	150	20	0.148438
101	39	2	14	0	7	4	11	3	1	3	150	50	0.179688
101	39	2	14	0	7	4	11	3	1	3	150	80	0.335938
101	39	2	14	0	7	4	11	3	1	3	150	95	0.835938
101	39	2	14	0	7	4	11	3	1	3	2500	5	0.0234375
101	39	2	14	0	7	4	11	3	1	3	2500	20	0.0234375
101	39	2	14	0	7	4	11	3	1	3	2500	50	0.0234375
101	39	2	14	0	7	4	11	3	1	3	2500	80	0.0234375
101	39	2	14	0	7	4	11	3	1	3	2500	95	0.382812
101	39	2	14	0	7	4	11	3	1	3	30000	5	0.0078125
101	39	2	14	0	7	4	11	3	1	3	30000	20	0.0234375
101	39	2	14	0	7	4	11	3	1	3	30000	50	0.0078125
101	39	2	14	0	7	4	11	3	1	3	30000	80	0.0234375
101	39	2	14	0	7	4	11	3	1	3	30000	95	0.0078125
102	48	2	16	0	12	8	20	3	1	3	150	5	0.0078125
102	48	2	16	0	12	8	20	3	1	3	150	20	0.101562
102	48	2	16	0	12	8	20	3	1	3	150	50	0.117188
102	48	2	16	0	12	8	20	3	1	3	150	80	0.304688
102	48	2	16	0	12	8	20	3	1	3	150	95	0.492188
102	48	2	16	0	12	8	20	3	1	3	2500	5	0.0078125
102	48	2	16	0	12	8	20	3	1	3	2500	20	0.0078125
102	48	2	16	0	12	8	20	3	1	3	2500	50	0.0078125
102	48	2	16	0	12	8	20	3	1	3	2500	80	0.242188
102	48	2	16	0	12	8	20	3	1	3	2500	95	0.242188
102	48	2	16	0	12	8	20	3	1	3	30000	5	0.0078125
102	48	2	16	0	12	8	20	3	1	3	30000	20	0.0078125
102	48	2	16	0	12	8	20	3	1	3	30000	50	0.0078125
102	48	2	16	0	12	8	20	3	1	3	30000	80	0.0078125
102	48	2	16	0	12	8	20	3	1	3	30000	95	0.117188
103	23	4	14	1	7	10	17	3	0	6	150	5	0.132812
103	23	4	14	1	7	10	17	3	0	6	150	20	0.195312
103	23	4	14	1	7	10	17	3	0	6	150	50	0.367188
103	23	4	14	1	7	10	17	3	0	6	150	80	0.367188
103	23	4	14	1	7	10	17	3	0	6	150	95	0.539062
103	23	4	14	1	7	10	17	3	0	6	2500	5	0.0859375
103	23	4	14	1	7	10	17	3	0	6	2500	20	0.0390625
103	23	4	14	1	7	10	17	3	0	6	2500	50	0.0703125
103	23	4	14	1	7	10	17	3	0	6	2500	80	0.0859375
103	23	4	14	1	7	10	17	3	0	6	2500	95	0.335938
103	23	4	14	1	7	10	17	3	0	6	30000	5	0.0234375
103	23	4	14	1	7	10	17	3	0	6	30000	20	0.0078125
103	23	4	14	1	7	10	17	3	0	6	30000	50	0.101562
103	23	4	14	1	7	10	17	3	0	6	30000	80	0.132812
103	23	4	14	1	7	10	17	3	0	6	30000	95	0.0546875
104	53	1	12	1	15	15	30	2	1	5	150	5	0.117188
104	53	1	12	1	15	15	30	2	1	5	150	20	0.242188
104	53	1	12	1	15	15	30	2	1	5	150	50	0.257812
104	53	1	12	1	15	15	30	2	1	5	150	80	0.351562
104	53	1	12	1	15	15	30	2	1	5	150	95	0.757812
104	53	1	12	1	15	15	30	2	1	5	2500	5	0.0078125
104	53	1	12	1	15	15	30	2	1	5	2500	20	0.0078125
104	53	1	12	1	15	15	30	2	1	5	2500	50	0.0078125
104	53	1	12	1	15	15	30	2	1	5	2500	80	0.0078125
104	53	1	12	1	15	15	30	2	1	5	2500	95	0.507812
104	53	1	12	1	15	15	30	2	1	5	30000	5	0.0078125
104	53	1	12	1	15	15	30	2	1	5	30000	20	0.0078125
104	53	1	12	1	15	15	30	2	1	5	30000	50	0.0078125
104	53	1	12	1	15	15	30	2	1	5	30000	80	0.0234375
104	53	1	12	1	15	15	30	2	1	5	30000	95	0.0234375
105	55	1	12	1	11	11	22	5	1	5	150	5	0.0078125
105	55	1	12	1	11	11	22	5	1	5	150	20	0.117188
105	55	1	12	1	11	11	22	5	1	5	150	50	0.0234375
105	55	1	12	1	11	11	22	5	1	5	150	80	0.664062
105	55	1	12	1	11	11	22	5	1	5	150	95	0.492188
105	55	1	12	1	11	11	22	5	1	5	2500	5	0.507812
105	55	1	12	1	11	11	22	5	1	5	2500	20	0.257812
105	55	1	12	1	11	11	22	5	1	5	2500	50	0.179688
105	55	1	12	1	11	11	22	5	1	5	2500	80	0.882812
105	55	1	12	1	11	11	22	5	1	5	2500	95	0.945312
105	55	1	12	1	11	11	22	5	1	5	30000	5	0.0078125
105	55	1	12	1	11	11	22	5	1	5	30000	20	0.0078125
105	55	1	12	1	11	11	22	5	1	5	30000	50	0.0390625
105	55	1	12	1	11	11	22	5	1	5	30000	80	0.132812
105	55	1	12	1	11	11	22	5	1	5	30000	95	0.507812
106	43	2	12	0	15	9	24	5	1	3	150	5	0.0703125
106	43	2	12	0	15	9	24	5	1	3	150	20	0.320312
106	43	2	12	0	15	9	24	5	1	3	150	50	0.507812
106	43	2	12	0	15	9	24	5	1	3	150	80	0.976562
106	43	2	12	0	15	9	24	5	1	3	150	95	0.742188
106	43	2	12	0	15	9	24	5	1	3	2500	5	0.976562
106	43	2	12	0	15	9	24	5	1	3	2500	20	0.726562
106	43	2	12	0	15	9	24	5	1	3	2500	50	0.851562
106	43	2	12	0	15	9	24	5	1	3	2500	80	0.0234375
106	43	2	12	0	15	9	24	5	1	3	2500	95	0.257812
106	43	2	12	0	15	9	24	5	1	3	30000	5	0.0703125
106	43	2	12	0	15	9	24	5	1	3	30000	20	0.679688
106	43	2	12	0	15	9	24	5	1	3	30000	50	0.320312
106	43	2	12	0	15	9	24	5	1	3	30000	80	0.992188
106	43	2	12	0	15	9	24	5	1	3	30000	95	0.0078125
107	67	2	16	1	10	1	11	3	1	5	150	5	0.0078125
107	67	2	16	1	10	1	11	3	1	5	150	20	0.117188
107	67	2	16	1	10	1	11	3	1	5	150	50	0.101562
107	67	2	16	1	10	1	11	3	1	5	150	80	0.101562
107	67	2	16	1	10	1	11	3	1	5	150	95	0.210938
107	67	2	16	1	10	1	11	3	1	5	2500	5	0.0078125
107	67	2	16	1	10	1	11	3	1	5	2500	20	0.0078125
107	67	2	16	1	10	1	11	3	1	5	2500	50	0.0703125
107	67	2	16	1	10	1	11	3	1	5	2500	80	0.0234375
107	67	2	16	1	10	1	11	3	1	5	2500	95	0.164062
107	67	2	16	1	10	1	11	3	1	5	30000	5	0.0078125
107	67	2	16	1	10	1	11	3	1	5	30000	20	0.0078125
107	67	2	16	1	10	1	11	3	1	5	30000	50	0.0234375
107	67	2	16	1	10	1	11	3	1	5	30000	80	0.0234375
107	67	2	16	1	10	1	11	3	1	5	30000	95	0.0703125
108	51	1	16	0	5	1	6	3	1	5	150	5	0.0078125
108	51	1	16	0	5	1	6	3	1	5	150	20	0.0078125
108	51	1	16	0	5	1	6	3	1	5	150	50	0.0078125
108	51	1	16	0	5	1	6	3	1	5	150	80	0.0078125
108	51	1	16	0	5	1	6	3	1	5	150	95	0.0078125
108	51	1	16	0	5	1	6	3	1	5	2500	5	0.0078125
108	51	1	16	0	5	1	6	3	1	5	2500	20	0.0078125
108	51	1	16	0	5	1	6	3	1	5	2500	50	0.0078125
108	51	1	16	0	5	1	6	3	1	5	2500	80	0.0078125
108	51	1	16	0	5	1	6	3	1	5	2500	95	0.0078125
108	51	1	16	0	5	1	6	3	1	5	30000	5	0.0078125
108	51	1	16	0	5	1	6	3	1	5	30000	20	0.0078125
108	51	1	16	0	5	1	6	3	1	5	30000	50	0.0078125
108	51	1	16	0	5	1	6	3	1	5	30000	80	0.0078125
108	51	1	16	0	5	1	6	3	1	5	30000	95	0.0078125
109	53	1	12	1	12	5	17	3	1	6	150	5	0.507812
109	53	1	12	1	12	5	17	3	1	6	150	20	0.492188
109	53	1	12	1	12	5	17	3	1	6	150	50	0.257812
109	53	1	12	1	12	5	17	3	1	6	150	80	0.242188
109	53	1	12	1	12	5	17	3	1	6	150	95	0.492188
109	53	1	12	1	12	5	17	3	1	6	2500	5	0.0234375
109	53	1	12	1	12	5	17	3	1	6	2500	20	0.0078125
109	53	1	12	1	12	5	17	3	1	6	2500	50	0.0078125
109	53	1	12	1	12	5	17	3	1	6	2500	80	0.0234375
109	53	1	12	1	12	5	17	3	1	6	2500	95	0.507812
109	53	1	12	1	12	5	17	3	1	6	30000	5	0.0078125
109	53	1	12	1	12	5	17	3	1	6	30000	20	0.0078125
109	53	1	12	1	12	5	17	3	1	6	30000	50	0.0078125
109	53	1	12	1	12	5	17	3	1	6	30000	80	0.0078125
109	53	1	12	1	12	5	17	3	1	6	30000	95	0.0078125
110	43	1	12	1	7	1	8	3	1	5	150	5	0.0078125
110	43	1	12	1	7	1	8	3	1	5	150	20	0.0078125
110	43	1	12	1	7	1	8	3	1	5	150	50	0.0078125
110	43	1	12	1	7	1	8	3	1	5	150	80	0.882812
110	43	1	12	1	7	1	8	3	1	5	150	95	0.617188
110	43	1	12	1	7	1	8	3	1	5	2500	5	0.0078125
110	43	1	12	1	7	1	8	3	1	5	2500	20	0.0078125
110	43	1	12	1	7	1	8	3	1	5	2500	50	0.0078125
110	43	1	12	1	7	1	8	3	1	5	2500	80	0.0078125
110	43	1	12	1	7	1	8	3	1	5	2500	95	0.882812
110	43	1	12	1	7	1	8	3	1	5	30000	5	0.0078125
110	43	1	12	1	7	1	8	3	1	5	30000	20	0.0078125
110	43	1	12	1	7	1	8	3	1	5	30000	50	0.0078125
110	43	1	12	1	7	1	8	3	1	5	30000	80	0.0078125
110	43	1	12	1	7	1	8	3	1	5	30000	95	0.992188
111	70	2	12	0	0	1	1	3	1	3	150	5	0.0546875
111	70	2	12	0	0	1	1	3	1	3	150	20	0.257812
111	70	2	12	0	0	1	1	3	1	3	150	50	0.382812
111	70	2	12	0	0	1	1	3	1	3	150	80	0.789062
111	70	2	12	0	0	1	1	3	1	3	150	95	0.851562
111	70	2	12	0	0	1	1	3	1	3	2500	5	0.0234375
111	70	2	12	0	0	1	1	3	1	3	2500	20	0.0390625
111	70	2	12	0	0	1	1	3	1	3	2500	50	0.382812
111	70	2	12	0	0	1	1	3	1	3	2500	80	0.773438
111	70	2	12	0	0	1	1	3	1	3	2500	95	0.773438
111	70	2	12	0	0	1	1	3	1	3	30000	5	0.0078125
111	70	2	12	0	0	1	1	3	1	3	30000	20	0.0234375
111	70	2	12	0	0	1	1	3	1	3	30000	50	0.601562
111	70	2	12	0	0	1	1	3	1	3	30000	80	0.632812
111	70	2	12	0	0	1	1	3	1	3	30000	95	0.757812
112	32	NA	12	0	14	11	25	2	1	5	150	5	0.117188
112	32	NA	12	0	14	11	25	2	1	5	150	20	0.242188
112	32	NA	12	0	14	11	25	2	1	5	150	50	0.335938
112	32	NA	12	0	14	11	25	2	1	5	150	80	0.492188
112	32	NA	12	0	14	11	25	2	1	5	150	95	0.726562
112	32	NA	12	0	14	11	25	2	1	5	2500	5	0.507812
112	32	NA	12	0	14	11	25	2	1	5	2500	20	0.164062
112	32	NA	12	0	14	11	25	2	1	5	2500	50	0.226562
112	32	NA	12	0	14	11	25	2	1	5	2500	80	0.335938
112	32	NA	12	0	14	11	25	2	1	5	2500	95	0.601562
112	32	NA	12	0	14	11	25	2	1	5	30000	5	0.0078125
112	32	NA	12	0	14	11	25	2	1	5	30000	20	0.0078125
112	32	NA	12	0	14	11	25	2	1	5	30000	50	0.0390625
112	32	NA	12	0	14	11	25	2	1	5	30000	80	0.460938
112	32	NA	12	0	14	11	25	2	1	5	30000	95	0.804688
113	50	2	12	1	5	3	8	3	1	1	150	5	0.0390625
113	50	2	12	1	5	3	8	3	1	1	150	20	0.257812
113	50	2	12	1	5	3	8	3	1	1	150	50	0.0234375
113	50	2	12	1	5	3	8	3	1	1	150	80	0.226562
113	50	2	12	1	5	3	8	3	1	1	150	95	0.0546875
113	50	2	12	1	5	3	8	3	1	1	2500	5	0.0390625
113	50	2	12	1	5	3	8	3	1	1	2500	20	0.0234375
113	50	2	12	1	5	3	8	3	1	1	2500	50	0.0546875
113	50	2	12	1	5	3	8	3	1	1	2500	80	0.117188
113	50	2	12	1	5	3	8	3	1	1	2500	95	0.320312
113	50	2	12	1	5	3	8	3	1	1	30000	5	0.0078125
113	50	2	12	1	5	3	8	3	1	1	30000	20	0.0078125
113	50	2	12	1	5	3	8	3	1	1	30000	50	0.0078125
113	50	2	12	1	5	3	8	3	1	1	30000	80	0.0078125
113	50	2	12	1	5	3	8	3	1	1	30000	95	0.0078125
114	58	2	16	1	11	7	18	3	1	5	150	5	0.492188
114	58	2	16	1	11	7	18	3	1	5	150	20	0.492188
114	58	2	16	1	11	7	18	3	1	5	150	50	0.742188
114	58	2	16	1	11	7	18	3	1	5	150	80	0.695312
114	58	2	16	1	11	7	18	3	1	5	150	95	0.867188
114	58	2	16	1	11	7	18	3	1	5	2500	5	0.492188
114	58	2	16	1	11	7	18	3	1	5	2500	20	0.492188
114	58	2	16	1	11	7	18	3	1	5	2500	50	0.476562
114	58	2	16	1	11	7	18	3	1	5	2500	80	0.617188
114	58	2	16	1	11	7	18	3	1	5	2500	95	0.773438
114	58	2	16	1	11	7	18	3	1	5	30000	5	0.0546875
114	58	2	16	1	11	7	18	3	1	5	30000	20	0.351562
114	58	2	16	1	11	7	18	3	1	5	30000	50	0.0703125
114	58	2	16	1	11	7	18	3	1	5	30000	80	0.414062
114	58	2	16	1	11	7	18	3	1	5	30000	95	0.804688
115	77	1	12	1	11	11	22	2	1	5	150	5	0.117188
115	77	1	12	1	11	11	22	2	1	5	150	20	0.289062
115	77	1	12	1	11	11	22	2	1	5	150	50	0.554688
115	77	1	12	1	11	11	22	2	1	5	150	80	0.757812
115	77	1	12	1	11	11	22	2	1	5	150	95	0.726562
115	77	1	12	1	11	11	22	2	1	5	2500	5	0.101562
115	77	1	12	1	11	11	22	2	1	5	2500	20	0.320312
115	77	1	12	1	11	11	22	2	1	5	2500	50	0.398438
115	77	1	12	1	11	11	22	2	1	5	2500	80	0.679688
115	77	1	12	1	11	11	22	2	1	5	2500	95	0.742188
115	77	1	12	1	11	11	22	2	1	5	30000	5	0.0078125
115	77	1	12	1	11	11	22	2	1	5	30000	20	0.132812
115	77	1	12	1	11	11	22	2	1	5	30000	50	0.0546875
115	77	1	12	1	11	11	22	2	1	5	30000	80	0.429688
115	77	1	12	1	11	11	22	2	1	5	30000	95	0.632812
116	44	1	16	0	6	8	14	2	1	5	150	5	0.0703125
116	44	1	16	0	6	8	14	2	1	5	150	20	0.132812
116	44	1	16	0	6	8	14	2	1	5	150	50	0.398438
116	44	1	16	0	6	8	14	2	1	5	150	80	0.523438
116	44	1	16	0	6	8	14	2	1	5	150	95	0.882812
116	44	1	16	0	6	8	14	2	1	5	2500	5	0.0234375
116	44	1	16	0	6	8	14	2	1	5	2500	20	0.164062
116	44	1	16	0	6	8	14	2	1	5	2500	50	0.195312
116	44	1	16	0	6	8	14	2	1	5	2500	80	0.507812
116	44	1	16	0	6	8	14	2	1	5	2500	95	0.757812
116	44	1	16	0	6	8	14	2	1	5	30000	5	0.0078125
116	44	1	16	0	6	8	14	2	1	5	30000	20	0.0546875
116	44	1	16	0	6	8	14	2	1	5	30000	50	0.148438
116	44	1	16	0	6	8	14	2	1	5	30000	80	0.507812
116	44	1	16	0	6	8	14	2	1	5	30000	95	0.882812
117	49	1	12	1	13	12	25	1	1	5	150	5	0.117188
117	49	1	12	1	13	12	25	1	1	5	150	20	0.179688
117	49	1	12	1	13	12	25	1	1	5	150	50	0.179688
117	49	1	12	1	13	12	25	1	1	5	150	80	0.226562
117	49	1	12	1	13	12	25	1	1	5	150	95	0.195312
117	49	1	12	1	13	12	25	1	1	5	2500	5	0.0390625
117	49	1	12	1	13	12	25	1	1	5	2500	20	0.0234375
117	49	1	12	1	13	12	25	1	1	5	2500	50	0.0078125
117	49	1	12	1	13	12	25	1	1	5	2500	80	0.507812
117	49	1	12	1	13	12	25	1	1	5	2500	95	0.210938
117	49	1	12	1	13	12	25	1	1	5	30000	5	0.132812
117	49	1	12	1	13	12	25	1	1	5	30000	20	0.0078125
117	49	1	12	1	13	12	25	1	1	5	30000	50	0.0078125
117	49	1	12	1	13	12	25	1	1	5	30000	80	0.0078125
117	49	1	12	1	13	12	25	1	1	5	30000	95	0.507812
118	67	2	14	1	10	6	16	3	1	5	150	5	0.460938
118	67	2	14	1	10	6	16	3	1	5	150	20	0.789062
118	67	2	14	1	10	6	16	3	1	5	150	50	0.476562
118	67	2	14	1	10	6	16	3	1	5	150	80	0.789062
118	67	2	14	1	10	6	16	3	1	5	150	95	0.929688
118	67	2	14	1	10	6	16	3	1	5	2500	5	0.914062
118	67	2	14	1	10	6	16	3	1	5	2500	20	0.804688
118	67	2	14	1	10	6	16	3	1	5	2500	50	0.460938
118	67	2	14	1	10	6	16	3	1	5	2500	80	0.789062
118	67	2	14	1	10	6	16	3	1	5	2500	95	0.773438
118	67	2	14	1	10	6	16	3	1	5	30000	5	0.398438
118	67	2	14	1	10	6	16	3	1	5	30000	20	0.195312
118	67	2	14	1	10	6	16	3	1	5	30000	50	0.398438
118	67	2	14	1	10	6	16	3	1	5	30000	80	0.742188
118	67	2	14	1	10	6	16	3	1	5	30000	95	0.0546875
119	44	3	14	0	6	4	10	4	0	1	150	5	0.117188
119	44	3	14	0	6	4	10	4	0	1	150	20	0.210938
119	44	3	14	0	6	4	10	4	0	1	150	50	0.398438
119	44	3	14	0	6	4	10	4	0	1	150	80	0.460938
119	44	3	14	0	6	4	10	4	0	1	150	95	0.429688
119	44	3	14	0	6	4	10	4	0	1	2500	5	0.0703125
119	44	3	14	0	6	4	10	4	0	1	2500	20	0.117188
119	44	3	14	0	6	4	10	4	0	1	2500	50	0.195312
119	44	3	14	0	6	4	10	4	0	1	2500	80	0.195312
119	44	3	14	0	6	4	10	4	0	1	2500	95	0.601562
119	44	3	14	0	6	4	10	4	0	1	30000	5	0.0078125
119	44	3	14	0	6	4	10	4	0	1	30000	20	0.0078125
119	44	3	14	0	6	4	10	4	0	1	30000	50	0.0390625
119	44	3	14	0	6	4	10	4	0	1	30000	80	0.0390625
119	44	3	14	0	6	4	10	4	0	1	30000	95	0.335938
120	29	1	14	1	5	1	6	2	1	3	150	5	0.0234375
120	29	1	14	1	5	1	6	2	1	3	150	20	0.0234375
120	29	1	14	1	5	1	6	2	1	3	150	50	0.242188
120	29	1	14	1	5	1	6	2	1	3	150	80	0.617188
120	29	1	14	1	5	1	6	2	1	3	150	95	0.976562
120	29	1	14	1	5	1	6	2	1	3	2500	5	0.0078125
120	29	1	14	1	5	1	6	2	1	3	2500	20	0.0390625
120	29	1	14	1	5	1	6	2	1	3	2500	50	0.117188
120	29	1	14	1	5	1	6	2	1	3	2500	80	0.0390625
120	29	1	14	1	5	1	6	2	1	3	2500	95	0.398438
120	29	1	14	1	5	1	6	2	1	3	30000	5	0.0078125
120	29	1	14	1	5	1	6	2	1	3	30000	20	0.0078125
120	29	1	14	1	5	1	6	2	1	3	30000	50	0.0078125
120	29	1	14	1	5	1	6	2	1	3	30000	80	0.0390625
120	29	1	14	1	5	1	6	2	1	3	30000	95	0.0078125
121	56	1	14	0	14	7	21	3	1	5	150	5	0.0078125
121	56	1	14	0	14	7	21	3	1	5	150	20	0.0078125
121	56	1	14	0	14	7	21	3	1	5	150	50	0.101562
121	56	1	14	0	14	7	21	3	1	5	150	80	0.257812
121	56	1	14	0	14	7	21	3	1	5	150	95	0.335938
121	56	1	14	0	14	7	21	3	1	5	2500	5	0.0078125
121	56	1	14	0	14	7	21	3	1	5	2500	20	0.0078125
121	56	1	14	0	14	7	21	3	1	5	2500	50	0.0078125
121	56	1	14	0	14	7	21	3	1	5	2500	80	0.0078125
121	56	1	14	0	14	7	21	3	1	5	2500	95	0.367188
121	56	1	14	0	14	7	21	3	1	5	30000	5	0.0078125
121	56	1	14	0	14	7	21	3	1	5	30000	20	0.0078125
121	56	1	14	0	14	7	21	3	1	5	30000	50	0.0078125
121	56	1	14	0	14	7	21	3	1	5	30000	80	0.132812
121	56	1	14	0	14	7	21	3	1	5	30000	95	0.632812
122	39	1	14	1	10	8	18	2	1	3	150	5	0.0078125
122	39	1	14	1	10	8	18	2	1	3	150	20	0.0078125
122	39	1	14	1	10	8	18	2	1	3	150	50	0.0078125
122	39	1	14	1	10	8	18	2	1	3	150	80	0.0078125
122	39	1	14	1	10	8	18	2	1	3	150	95	0.242188
122	39	1	14	1	10	8	18	2	1	3	2500	5	0.0078125
122	39	1	14	1	10	8	18	2	1	3	2500	20	0.0078125
122	39	1	14	1	10	8	18	2	1	3	2500	50	0.0078125
122	39	1	14	1	10	8	18	2	1	3	2500	80	0.976562
122	39	1	14	1	10	8	18	2	1	3	2500	95	0.992188
122	39	1	14	1	10	8	18	2	1	3	30000	5	0.0078125
122	39	1	14	1	10	8	18	2	1	3	30000	20	0.0078125
122	39	1	14	1	10	8	18	2	1	3	30000	50	0.0078125
122	39	1	14	1	10	8	18	2	1	3	30000	80	0.882812
122	39	1	14	1	10	8	18	2	1	3	30000	95	0.0078125
123	38	3	14	0	8	3	11	3	1	5	150	5	0.273438
123	38	3	14	0	8	3	11	3	1	5	150	20	0.273438
123	38	3	14	0	8	3	11	3	1	5	150	50	0.601562
123	38	3	14	0	8	3	11	3	1	5	150	80	0.804688
123	38	3	14	0	8	3	11	3	1	5	150	95	0.820312
123	38	3	14	0	8	3	11	3	1	5	2500	5	0.164062
123	38	3	14	0	8	3	11	3	1	5	2500	20	0.273438
123	38	3	14	0	8	3	11	3	1	5	2500	50	0.570312
123	38	3	14	0	8	3	11	3	1	5	2500	80	0.742188
123	38	3	14	0	8	3	11	3	1	5	2500	95	0.835938
123	38	3	14	0	8	3	11	3	1	5	30000	5	0.0703125
123	38	3	14	0	8	3	11	3	1	5	30000	20	0.0703125
123	38	3	14	0	8	3	11	3	1	5	30000	50	0.539062
123	38	3	14	0	8	3	11	3	1	5	30000	80	0.648438
123	38	3	14	0	8	3	11	3	1	5	30000	95	0.804688
124	47	2	12	1	18	8	26	3	1	5	150	5	0.0234375
124	47	2	12	1	18	8	26	3	1	5	150	20	0.132812
124	47	2	12	1	18	8	26	3	1	5	150	50	0.289062
124	47	2	12	1	18	8	26	3	1	5	150	80	0.476562
124	47	2	12	1	18	8	26	3	1	5	150	95	0.289062
124	47	2	12	1	18	8	26	3	1	5	2500	5	0.0390625
124	47	2	12	1	18	8	26	3	1	5	2500	20	0.0703125
124	47	2	12	1	18	8	26	3	1	5	2500	50	0.132812
124	47	2	12	1	18	8	26	3	1	5	2500	80	0.429688
124	47	2	12	1	18	8	26	3	1	5	2500	95	0.507812
124	47	2	12	1	18	8	26	3	1	5	30000	5	0.0078125
124	47	2	12	1	18	8	26	3	1	5	30000	20	0.0078125
124	47	2	12	1	18	8	26	3	1	5	30000	50	0.0703125
124	47	2	12	1	18	8	26	3	1	5	30000	80	0.101562
124	47	2	12	1	18	8	26	3	1	5	30000	95	0.507812
125	69	3	12	0	8	7	15	3	1	5	150	5	0.0078125
125	69	3	12	0	8	7	15	3	1	5	150	20	0.0078125
125	69	3	12	0	8	7	15	3	1	5	150	50	0.0546875
125	69	3	12	0	8	7	15	3	1	5	150	80	0.945312
125	69	3	12	0	8	7	15	3	1	5	150	95	0.726562
125	69	3	12	0	8	7	15	3	1	5	2500	5	0.0078125
125	69	3	12	0	8	7	15	3	1	5	2500	20	0.0234375
125	69	3	12	0	8	7	15	3	1	5	2500	50	0.117188
125	69	3	12	0	8	7	15	3	1	5	2500	80	0.648438
125	69	3	12	0	8	7	15	3	1	5	2500	95	0.867188
125	69	3	12	0	8	7	15	3	1	5	30000	5	0.0390625
125	69	3	12	0	8	7	15	3	1	5	30000	20	0.132812
125	69	3	12	0	8	7	15	3	1	5	30000	50	0.273438
125	69	3	12	0	8	7	15	3	1	5	30000	80	0.695312
125	69	3	12	0	8	7	15	3	1	5	30000	95	0.945312
126	29	1	NA	1	13	13	26	2	1	5	150	5	0.0078125
126	29	1	NA	1	13	13	26	2	1	5	150	20	0.0859375
126	29	1	NA	1	13	13	26	2	1	5	150	50	0.0859375
126	29	1	NA	1	13	13	26	2	1	5	150	80	0.0859375
126	29	1	NA	1	13	13	26	2	1	5	150	95	0.117188
126	29	1	NA	1	13	13	26	2	1	5	2500	5	0.0078125
126	29	1	NA	1	13	13	26	2	1	5	2500	20	0.0078125
126	29	1	NA	1	13	13	26	2	1	5	2500	50	0.0078125
126	29	1	NA	1	13	13	26	2	1	5	2500	80	0.0078125
126	29	1	NA	1	13	13	26	2	1	5	2500	95	0.0078125
126	29	1	NA	1	13	13	26	2	1	5	30000	5	0.0078125
126	29	1	NA	1	13	13	26	2	1	5	30000	20	0.0078125
126	29	1	NA	1	13	13	26	2	1	5	30000	50	0.0078125
126	29	1	NA	1	13	13	26	2	1	5	30000	80	0.0078125
126	29	1	NA	1	13	13	26	2	1	5	30000	95	0.0078125
127	47	2	12	1	12	11	23	1	1	5	150	5	0.0234375
127	47	2	12	1	12	11	23	1	1	5	150	20	0.0703125
127	47	2	12	1	12	11	23	1	1	5	150	50	0.195312
127	47	2	12	1	12	11	23	1	1	5	150	80	0.757812
127	47	2	12	1	12	11	23	1	1	5	150	95	0.523438
127	47	2	12	1	12	11	23	1	1	5	2500	5	0.0234375
127	47	2	12	1	12	11	23	1	1	5	2500	20	0.0390625
127	47	2	12	1	12	11	23	1	1	5	2500	50	0.0546875
127	47	2	12	1	12	11	23	1	1	5	2500	80	0.304688
127	47	2	12	1	12	11	23	1	1	5	2500	95	0.757812
127	47	2	12	1	12	11	23	1	1	5	30000	5	0.0078125
127	47	2	12	1	12	11	23	1	1	5	30000	20	0.0078125
127	47	2	12	1	12	11	23	1	1	5	30000	50	0.242188
127	47	2	12	1	12	11	23	1	1	5	30000	80	0.507812
127	47	2	12	1	12	11	23	1	1	5	30000	95	0.507812
128	67	2	14	1	11	11	22	3	1	5	150	5	0.148438
128	67	2	14	1	11	11	22	3	1	5	150	20	0.195312
128	67	2	14	1	11	11	22	3	1	5	150	50	0.554688
128	67	2	14	1	11	11	22	3	1	5	150	80	0.664062
128	67	2	14	1	11	11	22	3	1	5	150	95	0.804688
128	67	2	14	1	11	11	22	3	1	5	2500	5	0.0390625
128	67	2	14	1	11	11	22	3	1	5	2500	20	0.0390625
128	67	2	14	1	11	11	22	3	1	5	2500	50	0.179688
128	67	2	14	1	11	11	22	3	1	5	2500	80	0.492188
128	67	2	14	1	11	11	22	3	1	5	2500	95	0.242188
128	67	2	14	1	11	11	22	3	1	5	30000	5	0.0546875
128	67	2	14	1	11	11	22	3	1	5	30000	20	0.101562
128	67	2	14	1	11	11	22	3	1	5	30000	50	0.304688
128	67	2	14	1	11	11	22	3	1	5	30000	80	0.242188
128	67	2	14	1	11	11	22	3	1	5	30000	95	0.726562
129	56	2	18	1	7	14	21	2	1	5	150	5	0.0078125
129	56	2	18	1	7	14	21	2	1	5	150	20	0.0078125
129	56	2	18	1	7	14	21	2	1	5	150	50	0.0078125
129	56	2	18	1	7	14	21	2	1	5	150	80	0.0078125
129	56	2	18	1	7	14	21	2	1	5	150	95	0.0078125
129	56	2	18	1	7	14	21	2	1	5	2500	5	0.0078125
129	56	2	18	1	7	14	21	2	1	5	2500	20	0.0078125
129	56	2	18	1	7	14	21	2	1	5	2500	50	0.0078125
129	56	2	18	1	7	14	21	2	1	5	2500	80	0.0078125
129	56	2	18	1	7	14	21	2	1	5	2500	95	0.0078125
129	56	2	18	1	7	14	21	2	1	5	30000	5	0.0078125
129	56	2	18	1	7	14	21	2	1	5	30000	20	0.0078125
129	56	2	18	1	7	14	21	2	1	5	30000	50	0.0078125
129	56	2	18	1	7	14	21	2	1	5	30000	80	0.0078125
129	56	2	18	1	7	14	21	2	1	5	30000	95	0.0078125
130	60	2	14	0	14	13	27	3	1	3	150	5	0.0078125
130	60	2	14	0	14	13	27	3	1	3	150	20	0.0078125
130	60	2	14	0	14	13	27	3	1	3	150	50	0.0078125
130	60	2	14	0	14	13	27	3	1	3	150	80	0.0234375
130	60	2	14	0	14	13	27	3	1	3	150	95	0.757812
130	60	2	14	0	14	13	27	3	1	3	2500	5	0.0078125
130	60	2	14	0	14	13	27	3	1	3	2500	20	0.0078125
130	60	2	14	0	14	13	27	3	1	3	2500	50	0.0078125
130	60	2	14	0	14	13	27	3	1	3	2500	80	0.0078125
130	60	2	14	0	14	13	27	3	1	3	2500	95	0.242188
130	60	2	14	0	14	13	27	3	1	3	30000	5	0.0078125
130	60	2	14	0	14	13	27	3	1	3	30000	20	0.0078125
130	60	2	14	0	14	13	27	3	1	3	30000	50	0.0703125
130	60	2	14	0	14	13	27	3	1	3	30000	80	0.226562
130	60	2	14	0	14	13	27	3	1	3	30000	95	0.539062
131	59	1	16	1	10	5	15	3	1	5	150	5	0.242188
131	59	1	16	1	10	5	15	3	1	5	150	20	0.382812
131	59	1	16	1	10	5	15	3	1	5	150	50	0.382812
131	59	1	16	1	10	5	15	3	1	5	150	80	0.445312
131	59	1	16	1	10	5	15	3	1	5	150	95	0.757812
131	59	1	16	1	10	5	15	3	1	5	2500	5	0.101562
131	59	1	16	1	10	5	15	3	1	5	2500	20	0.0546875
131	59	1	16	1	10	5	15	3	1	5	2500	50	0.0703125
131	59	1	16	1	10	5	15	3	1	5	2500	80	0.0703125
131	59	1	16	1	10	5	15	3	1	5	2500	95	0.757812
131	59	1	16	1	10	5	15	3	1	5	30000	5	0.0078125
131	59	1	16	1	10	5	15	3	1	5	30000	20	0.0078125
131	59	1	16	1	10	5	15	3	1	5	30000	50	0.0234375
131	59	1	16	1	10	5	15	3	1	5	30000	80	0.0390625
131	59	1	16	1	10	5	15	3	1	5	30000	95	0.0390625
132	52	5	16	1	0	0	0	4	1	5	150	5	0.242188
132	52	5	16	1	0	0	0	4	1	5	150	20	0.117188
132	52	5	16	1	0	0	0	4	1	5	150	50	0.492188
132	52	5	16	1	0	0	0	4	1	5	150	80	0.507812
132	52	5	16	1	0	0	0	4	1	5	150	95	0.117188
132	52	5	16	1	0	0	0	4	1	5	2500	5	0.0078125
132	52	5	16	1	0	0	0	4	1	5	2500	20	0.0078125
132	52	5	16	1	0	0	0	4	1	5	2500	50	0.0078125
132	52	5	16	1	0	0	0	4	1	5	2500	80	0.0546875
132	52	5	16	1	0	0	0	4	1	5	2500	95	0.507812
132	52	5	16	1	0	0	0	4	1	5	30000	5	0.0078125
132	52	5	16	1	0	0	0	4	1	5	30000	20	0.0078125
132	52	5	16	1	0	0	0	4	1	5	30000	50	0.0546875
132	52	5	16	1	0	0	0	4	1	5	30000	80	0.117188
132	52	5	16	1	0	0	0	4	1	5	30000	95	0.0546875
133	46	2	18	1	7	6	13	3	1	5	150	5	0.0078125
133	46	2	18	1	7	6	13	3	1	5	150	20	0.0078125
133	46	2	18	1	7	6	13	3	1	5	150	50	0.117188
133	46	2	18	1	7	6	13	3	1	5	150	80	0.460938
133	46	2	18	1	7	6	13	3	1	5	150	95	0.460938
133	46	2	18	1	7	6	13	3	1	5	2500	5	0.0078125
133	46	2	18	1	7	6	13	3	1	5	2500	20	0.0078125
133	46	2	18	1	7	6	13	3	1	5	2500	50	0.0078125
133	46	2	18	1	7	6	13	3	1	5	2500	80	0.117188
133	46	2	18	1	7	6	13	3	1	5	2500	95	0.148438
133	46	2	18	1	7	6	13	3	1	5	30000	5	0.0078125
133	46	2	18	1	7	6	13	3	1	5	30000	20	0.0078125
133	46	2	18	1	7	6	13	3	1	5	30000	50	0.0078125
133	46	2	18	1	7	6	13	3	1	5	30000	80	0.882812
133	46	2	18	1	7	6	13	3	1	5	30000	95	0.0078125
134	55	3	18	0	6	0	6	4	1	5	150	5	0.0234375
134	55	3	18	0	6	0	6	4	1	5	150	20	0.0078125
134	55	3	18	0	6	0	6	4	1	5	150	50	0.0234375
134	55	3	18	0	6	0	6	4	1	5	150	80	0.273438
[truncated: 6,881 more rows]
